# Supplementary material for: Intestinal microbiota links to allograft stability after lung transplantation: a prospective cohort study
Source: Signal Transduct Target Ther. 2023 Sep 1;8:326. doi: 10.1038/s41392-023-01515-3 (PMC10471611; doi:10.1038/s41392-023-01515-3)
Supplement: Supplementary file 2 — Supplementary Tables [file 41392_2023_1515_MOESM2_ESM.xlsx]

## Sheet: Supplementary Table legends
Supplementary Table legends
Supplementary Table 1. Patient demographics and sample characteristics.
Supplementary Table 2. Blood counts of samples.
Supplementary Table 3. Lung transplant associated gut phylum.
Supplementary Table 4. Differential abundance of gut species between AR and EF.
Supplementary Table 5. Differential abundance of gut species between PI and EF.
Supplementary Table 6, Connectivity properties of the microbial association network.
Supplementary Table 7. The results of Netshift analysis.
Supplementary Table 8. Differential abundance of gut microbiome modules between AR and EF.
Supplementary Table 9. Differential abundance of gut microbiome modules between PI and EF.
Supplementary Table 10. Spearman’s correlations between gut species and modules.
Supplementary Table 11. Cytokines of serum.
Supplementary Table 12. Spearman’s correlations between gut species and cytokines of serum.
Supplementary Table 13. Differential abundance of serum metabolites between AR and EF.
Supplementary Table 14. Differential abundance of serum metabolites between PI and EF.
Supplementary Table 15. Spearman’s correlations between gut species and metabolites of serum.
Supplementary Table 16. Sample characteristics between training and validation cohort.
Supplementary Table 17. Contribution of top50 features for prediction of AR in multi-omics machine learning model.
Supplementary Table 18. Contribution of top50 features to prediction of PI in multi-omics machine learning model.
EF, Event-free. AR, Allograft rejection. PI, Pulmonary infection.

## Sheet: Supplementary Table 1
Supplementary Table 1, Patient demographics and sample characteristics.
Characteristic	Total	Allograft rejection	Pulmonary infection	Event-free	p
Patients/samples	82/146
Sex, male	71 (86.6%)	22 (88.0%)	33 (76.7%)	72 (92.3%)	0.061
Age, yrs (IQR)	64 (59-67)	63 (57-66)	62 (59-66)	64 (58-68)	0.283
Type of transplant					0.118
Double	32 (39.0%)	12 (48.0%)	18 (41.9%)	22 (28.2%)
Single	50 (61.0%)	13 (52.0%)	25 (58.1%)	56 (71.8%)
History of smoking	34 (41.5%)	10 (40.0%)	19 (44.2%)	27 (34.6%)	0.575
Time posttransplant (days, IQR)	/	122 (89-176)	114 (84-165)	78 (90-181)	0.738
Pretransplant diagnosis					0.221
ILD	42 (51.2%)	13 (52.0%)	21 (48.8%)	47 (60.3%)
COPD	31 (37.8%)	5 (20.0%)	17 (39.5%)	21 (26.9%)
Pneumoconiosis	4 (4.9%)	3 (12.0%)	1 (2.3%)	6 (7.7%)
Ohters	5 (6.1%)	4 (16.0%)	4 (9.3%)	4 (5.1%)
Immunosuppression
Glucocorticoid	/	25 (100%)	41 (95.3%)	78 (100%)	0.088
Tacrolimus	/	25 (100%)	40 (93.0%)	77 (98.7%)	0.064
Mycophenolate mofetil	/	24 (96.0%)	40 (93.0%)	75 (96.2%)	0.727
Antibiotics
Linezolid/Vancomycin	/	3 (12.0%)	10 (23.3%)	4 (5.1%)	0.012
Meropenem/Imipenem	/	5 (20.0%)	12 (27.9%)	4 (5.1%)	0.002
Piperacillin/Cefoperazone	/	5 (20.0%)	13 (30.2%)	7 (9.0%)	0.011
Caspofungin/Voriconazole	/	2 (8.0%)	11 (25.6%)	1 (1.3%)	<0.001
Positive culture
Acinetobacter baumannii	/	4 (16.0%)	7 (16.3%)	2 (2.6%)	0.016
Enterobacter sp.	/	2 (8.0%)	2 (4.7%)	2 (2.6%)	0.481
Enterococcus sp.	/	1 (4.0%)	4 (9.3%)	2 (2.6%)	0.247
Klebsiella pneumoniae	/	3 (12.0%)	6 (14.0%)	2 (2.6%)	0.049
Pseudomonas aeruginosa	/	0 (0%)	10 (23.3%)	3 (3.8%)	<0.001
Staphylococcus sp.	/	1 (4.0%)	6 (14.0%)	1 (1.3%)	0.013
Stenotrophomonas maltophilia	/	3 (12.0%)	3 (7.0%)	4 (5.1%)	0.496
Haemophilus influenzae	/	0 (0%)	2 (4.7%)	0 (0%)	0.023
Aspergillus sp.	/	0 (0%)	7 (16.3%)	0 (0%)	<0.001
Candida sp.	/	0 (0%)	4 (10.0%)	0 (0%)	0.007
Acute rejection grades					NA
A1	/	7 (28.0%)	/	/
A2	/	9 (36.0%)	/	/
A3	/	4 (16.0%)	/	/
A4	/	2 (8.0%)	/	/
B1	/	0 (0%)	/	/
B2	/	3 (12.0%)	/	/
Blood count
Haemoglobin (g/L)	/	109 (93-117)	106 (99-116)	111 (100-121)	0.17
WBC (109/L)	/	8 (6-11)	7 (5-10)	8 (6-11)	0.509
RBC (1012/L)	/	4 (3-4)	3 (3-4)	4 (3-4)	0.088
MCV (fL)	/	91 (89-95)	92 (89-95)	92 (88-95)	0.736
RDW (fL)	/	47 (44-51)	48 (44-54)	48 (44-52)	0.593
Platelets (109/L)	/	178 (103-254)	206 (125-264)	214 (156-272)	0.373
Neutrophils (109/L)	/	5 (4-10)	5 (4-8)	6 (4-8)	0.476
Lymphocytes (109/L)	/	1 (0.4-1.9)	1.0 (0.7-1.4)	1.1 (0.8-1.7)	0.475
Monocytes (109/L)	/	0.7 (0.3-1.0)	0.7 (0.1-1.0)	0.8 (0.4-1.0)	0.428
Eosinophils (109/L)	/	0.01 (<0.01-0.05)	<0.01 (<0.01-0.07)	0.03 (<0.01-0.13)	0.197
Basophils (109/L)	/	<0.01 (<0.01-0.01)	<0.01 (<0.01-0.01)	0.01 (<0.01-0.02)	0.151
NA, not available.

## Sheet: Supplementary Table 2
Supplementary Table 2, Blood counts of corresponding samples.
Samples	Groups	Haemoglobin (g/L)	WBC (109/L)	RBC (1012/L)	MCV (fL)	RDW (fL)	Platelets (109/L)	Neutrophils (109/L)	Lymphocytes (109/L)	Monocytes (109/L)	Eosinophils (109/L)	Basophils (109/L)
LT-M1	EF	141	3.81	4.61	94	42.7	70	1.98	1.36	0.35	0.1	0.02
LT-M10	EF	121	15.25	3.85	93	45.4	272	14	0.64	0.61	0	0
LT-M100	EF	113	5.9	3.68	91	50.7	305	2.57	2.44	0.87	0.01	0.01
LT-M101	EF	106	7.23	3.4	92	50.8	293	3.32	2.79	1.09	0.02	0.01
LT-M102	EF	95	5.4	3.28	92	48.9	104	4.03	0.56	0.74	0.06	0.01
LT-M103	AR	123	10.65	4.02	94	58.1	235	8.38	1.32	0.87	0.06	0.03
LT-M11	PI	106	6.87	3.27	95	46.3	431	4.98	1.23	0.47	0.14	0.04
LT-M14	PI	116	4.69	4	89	51.1	193	3.35	0.91	0.33	0.08	0.02
LT-M16	PI	130	10.54	4.26	92	49.7	81	9.77	0.49	0.15	0.12	0
LT-M17	EF	132	10.27	4.35	93	52.8	52	8.97	0.61	0.64	0.03	0.01
LT-M18	EF	111	6.59	3.61	90	49.2	53	5.25	0.68	0.42	0.24	0
LT-M19	EF	107	2.99	3.49	95	55.6	120	1.89	0.67	0.38	0.04	0.01
LT-M20	EF	121	6.57	3.97	95	56.7	168	3.77	1.42	1.21	0.13	0.04
LT-M21	EF	119	7.12	3.92	93	49.9	156	4.98	1.34	0.66	0.11	0.03
LT-M22	EF	115	16.78	3.76	93	49.5	179	14.2	1.58	0.74	0.24	0.02
LT-M23	EF	110	18.39	3.7	87	44.1	275	14.9	1.28	2.09	0.1	0.03
LT-M24	EF	111	9.42	3.78	92	51	261	4.95	3.23	0.99	0.21	0.04
LT-M27	EF	113	7.37	3.86	89	48.8	298	5.19	1.01	0.7	0.4	0.07
LT-M28	PI	116	9.57	3.99	91	50.1	281	6.05	2.09	1.06	0.32	0.06
LT-M29	PI	88	6.94	2.87	98	55	14	5.64	1	0.26	0.04	0
LT-M3	EF	99	14.89	3.25	89	50.8	328	12.12	0.89	1.06	0.79	0.03
LT-M30	PI	99	15.68	3.39	91	56.2	182	13.18	1.18	1.25	0.05	0.02
LT-M31	AR	106	29.37	3.63	90	54.5	70	26.79	1.03	1.53	0.01	0.01
LT-M32	PI	110	7.63	3.69	94	52.2	184	6.01	0.67	0.93	0.01	0.01
LT-M33	PI	116	7.29	3.85	96	57.2	99	5.35	1.23	0.68	0.02	0.01
LT-M34	PI	120	9.48	4.01	95	60.8	92	8.58	0.67	0.23	0.01	0
LT-M35	EF	108	8.76	3.28	96	45.4	110	7.16	1.15	0.45	0	0
LT-M36	EF	98	8.36	3.03	97	46.8	188	5.23	2.49	0.41	0.23	0
LT-M37	EF	112	5	3.46	95	53.5	267	3.44	0.88	0.45	0.22	0.01
LT-M38	EF	115	6.82	3.61	97	54.1	456	5.04	1.14	0.64	0	0
LT-M39	EF	117	8.82	3.71	99	55.9	233	6.31	1.66	0.82	0.03	0
LT-M4	EF	110	9.58	3.76	88	46.5	247	7.52	1.04	0.72	0.28	0.02
LT-M40	EF	104	25.04	3.31	93	42.7	296	22.36	1.63	0.85	0.2	0
LT-M41	EF	109	14.47	3.43	95	43.4	255	8.84	4.41	1.17	0.03	0.01
LT-M42	EF	108	28.81	3.43	93	42	408	26.32	1.65	0.82	0.01	0.01
LT-M43	EF	122	15.74	4.28	82	42.3	182	14.49	0.73	0.39	0.13	0
LT-M44	EF	100	6.17	3.58	87	45.9	335	4.55	0.89	0.51	0.15	0.06
LT-M45	EF	139	14.94	4.84	88	51.2	302	9.88	2.67	2.17	0.19	0.03
LT-M46	AR	119	13.42	4.29	86	43.8	159	11.39	1.72	0.26	0.05	0
LT-M47	EF	112	7.39	4.16	92	54.7	186	4.56	1.84	0.96	0.03	0.01
LT-M48	AR	106	7.52	3.81	86	48.6	115	6.77	0.3	0.44	0	0
LT-M49	AR	105	10.79	3.67	89	53.3	313	9.85	0.48	0.41	0.03	0.02
LT-M5	EF	74	8.14	2.5	89	49.8	38	7.39	0.43	0.31	0	0
LT-M50	EF	139	12.05	4.56	91	43.4	124	10.36	1.11	0.58	0	0
LT-M51	AR	137	9.24	4.55	90	46.3	178	5.18	2.21	1.25	0.58	0.02
LT-M52	PI	118	12.23	3.55	92	49.4	112	11.03	0.61	0.59	0	0
LT-M53	PI	92	4.85	3.1	90	48.4	92	4.36	0.37	0.12	0	0
LT-M54	PI	111	15.18	3.66	93	47.8	213	14.23	0.6	0.2	0.14	0.01
LT-M55	PI	122	4.95	4.11	89	41.6	375	4.34	0.34	0.19	0.07	0
LT-M56	AR	122	28.1	4.09	90	44.2	155	25.09	1.66	1.32	0.01	0.01
LT-M57	PI	90	16.66	3.12	89	45.7	327	12.53	1.18	2.3	0.53	0.12
LT-M58	PI	103	17.56	3.58	90	47.1	432	14.1	1.53	1.44	0.37	0.12
LT-M59	EF	98	5.68	3.32	94	45	304	4.04	0.48	0.98	0.18	0.03
LT-M6	AR	75	5.31	2.4	95	60.8	38	4.64	0.43	0.18	0.06	0
LT-M60	AR	95	6.39	3.31	91	44.5	251	4.27	0.69	1.2	0.19	0.03
LT-M61	PI	113	11.26	3.87	90	47.2	264	9.03	1.15	1.02	0.02	0.03
LT-M63	EF	118	9.46	3.85	90	43.5	92	8.42	0.19	0.85	0	0
LT-M64	AR	112	8.38	3.99	90	43.8	59	7.63	0.11	0.64	0	0.01
LT-M65	AR	83	5.94	2.63	89	49.8	92	5.04	0.24	0.65	0.01	0
LT-M66	EF	103	7.7	3.35	92	47.9	213	6.91	0.54	0.25	0	0.01
LT-M67	EF	119	4.36	3.96	90	42.3	267	3.32	0.77	0.26	0	0.01
LT-M68	AR	118	3.99	3.95	89	41.6	339	2.92	0.77	0.29	0	0.01
LT-M69	EF	112	7.68	4.07	85	39.3	200	5.87	1.1	0.67	0.04	0.01
LT-M7	AR	91	4.68	3	91	52.5	86	4.01	0.27	0.3	0.09	0.01
LT-M70	EF	111	7.26	4.13	86	41	181	5.4	1.23	0.5	0.13	0
LT-M71	EF	109	10.77	3.71	88	45.4	152	7.82	2.27	0.62	0.04	0.01
LT-M72	EF	101	6.14	3.48	86	44.5	126	3.9	1.73	0.43	0.07	0.01
LT-M73	EF	120	7.19	4.1	87	50.9	99	5.88	1.04	0.26	0	0.01
LT-M74	EF	96	2.77	3.17	90	52.3	115	2.43	0.84	0.16	0.02	0.01
LT-M75	PI	119	8.45	3.59	101	53.5	45	5.48	2.53	0.63	0.18	0.02
LT-M76	AR	115	11.08	3.51	91	43.8	87	9.45	1.24	0.32	0.06	0.01
LT-M77	PI	88	5.66	2.75	96	55.8	125	3.19	1.44	0.83	0.15	0.05
LT-M78	PI	111	8.35	3.42	98	53.7	75	7.09	0.71	0.54	0	0.01
LT-M79	AR	110	13.12	3.32	97	50.4	278	10.33	2.2	0.39	0.18	0.01
LT-M8	EF	125	24.73	4.01	88	42.3	212	23.06	0.83	0.83	0.01	0.01
LT-M80	AR	109	8.32	3.22	103	58.1	266	6.07	1.89	0.3	0.04	0.02
LT-M81	EF	114	16.59	3.46	103	58.4	185	12.99	2.27	1.28	0.02	0.03
LT-M82	EF	111	9.87	3.52	95	47.1	128	8.53	0.95	0.39	0	0
LT-M83	EF	74	4.2	2.87	83	64.2	262	3.06	0.51	0.58	0.05	0
LT-M84	EF	100	8.95	4.01	80	56.7	276	7.45	0.6	0.85	0.04	0.02
LT-M86	EF	90	6.23	3.03	95	54.4	197	4.8	0.85	0.43	0.14	0.02
LT-M87	EF	94	6.79	2.87	99	54.4	231	4.72	1.14	0.79	0.12	0.02
LT-M88	EF	116	11.19	3.83	86	38.4	223	8.74	1.69	0.59	0.15	0.02
LT-M89	EF	134	12.53	4.46	87	39.1	334	7.96	3.36	1.17	0.03	0.03
LT-M9	EF	98	11.54	3.18	91	45.2	125	10.32	0.84	0.35	0.03	0
LT-M90	EF	130	8.22	4.43	87	40.5	247	5.66	1.59	0.85	0.09	0.03
LT-M92	EF	107	6.58	3.63	91	45.7	399	5.04	0.54	0.97	0.01	0.02
LT-M93	EF	96	10.43	3.16	95	53.7	398	7.99	1.05	1.15	0.21	0.03
LT-M94	EF	90	12.71	3.01	92	53.8	191	10.88	0.64	1.14	0.03	0.03
LT-M95	EF	107	7.18	3.68	90	49.7	140	5.1	1.37	0.71	0	0
LT-M96	EF	102	10.61	3.33	95	60.6	345	7.56	1.61	1.24	0.16	0.03
LT-M97	EF	91	7.29	3.3	87	52.3	218	5.77	1.08	0.41	0.03	0.01
LT-M98	EF	96	10.54	3.6	86	46.9	234	8.06	1.14	1.08	0.23	0.03
LT-M99	PI	111	8.61	3.91	86	46.5	189	5.29	2.46	0.82	0.03	0.02
LT-M104	PI	107	7.52	4.16	83	41.2	242	6.05	0.8	0.57	0.07	0.04
LT-M105	EF	92	8.79	3.04	94	51.6	226	6.64	1.54	0.55	0.04	0.02
LT-M106	PI	102	2.64	3.32	94	56.3	256	1.77	0.47	0.35	0.03	0.02
LT-M107	EF	82	4.41	2.76	92	10.9	273	3.86	0.36	0.16	0.01	0.02
LT-M108	AR	87	8.14	2.82	95	45.9	208	6.48	0.38	1.19	0.08	0.01
LT-M109	PI	103	4.8	3.31	98	50.5	253	3.2	0.89	0.6	0.06	0.05
LT-M110	AR	95	7.74	3	98	48	219	4.41	2.23	0.87	0.21	0.02
LT-M111	EF	122	4.8	3.87	92	42.1	156	3.06	1.02	0.51	0.18	0.03
LT-M112	EF	107	7.51	3.86	85	55.1	236	5.64	1.17	0.58	0.06	0.06
LT-M113	PI	98	5.57	3.25	94	46.9	231	4.48	0.54	0.49	0.05	0.01
LT-M114	EF	134	8.11	4.38	90	43.1	211	5.94	1.59	0.54	0.02	0.02
LT-M115	EF	150	6.49	4.79	89	40.8	241	5.59	0.65	0.24	0.01	0
LT-M116	EF	126	6.62	4.39	91	42.5	234	3.79	1.82	0.8	0.17	0.03
LT-M117	PI	103	5.62	3.49	93	44	161	4.33	0.75	0.45	0.08	0.01
LT-M118	EF	103	4	3.07	100	54.9	118	3.49	0.42	0.09	0	0
LT-M119	PI	100	4.42	3.21	97	48.6	206	1.91	1.96	0.4	0.15	0.01
LT-M120	AR	148	5.69	4.5	102	51.8	145	3.25	1.82	0.57	0.03	0.02
LT-M121	EF	150	5.76	4.47	99	47.4	199	2.89	2.15	0.64	0.07	0.02
LT-M122	EF	117	6.17	3.62	100	51.3	362	4.45	0.9	0.65	0.13	0.04
LT-M123	PI	102	4.85	3.29	92	41.1	448	2.96	1.29	0.51	0.02	0.07
LT-M124	PI	103	5.75	3.32	96	42.5	186	3.66	1.26	0.72	0.1	0.01
LT-M125	PI	121	10.86	3.91	92	39.3	180	9.65	0.53	0.58	0.08	0.02
LT-M126	PI	99	5.94	3.45	92	49.8	371	4.81	0.51	0.48	0.1	0.04
LT-M127	AR	111	5.6	3.62	91	39.6	251	2.75	2.11	0.6	0.11	0.03
LT-M128	EF	110	7.15	3.69	87	45.9	215	5.31	1.16	0.65	0.03	0
LT-M129	EF	155	5.88	5.01	96	43.4	231	3.5	1.75	0.52	0.08	0.03
LT-M130	PI	99	5.76	3.21	93	57.5	392	4.45	0.69	0.44	0.1	0.08
LT-M131	PI	139	10.36	4.66	92	43.8	231	5.97	3.22	1.08	0.06	0.03
LT-M132	EF	119	3.26	3.97	85	37.1	127	1.77	0.9	0.42	0.16	0.01
LT-M133	PI	108	8.84	3.52	96	46.7	249	5.13	1.92	0.69	1.05	0.05
LT-M134	PI	116	7.41	3.97	89	43	157	3.9	2.8	0.58	0.11	0.02
LT-M135	AR	116	8.25	3.78	97	10.8	229	4.62	2.62	0.87	0.1	0.04
LT-M136	PI	105	7.83	3.6	90	51.7	232	5.86	0.76	0.97	0.17	0.07
LT-M137	PI	104	7.18	3.32	95	60.3	392	5.59	0.82	0.62	0.08	0.07
LT-M138	EF	138	5.84	4.26	98	45.1	190	3.03	2.02	0.64	0.11	0.04
LT-M139	EF	139	6.61	4.52	90	43.6	203	3.77	2.03	0.68	0.12	0.01
LT-M140	PI	111	4.44	3.43	97	45	173	2.05	1.85	0.52	0.01	0.01
LT-M141	EF	122	6.39	3.87	93	45.1	154	4.24	1.47	0.62	0.04	0.02
LT-M142	PI	99	10.87	3.49	85	44.1	222	8.9	0.86	1.05	0.03	0.02
LT-M143	PI	77	4.07	3.23	71.5	43.2	116	3.6	0.3	0.1	0	0.01
LT-M144	EF	95	8.78	3.21	88.8	48.6	163	8.4	0.2	0.2	0	0
LT-M145	EF	100	11.88	3.1	96.3	48.1	185	9.9	1.3	0.6	0.06	0.02
LT-M146	PI	115	9.94	4.05	79.5	38.8	235	8.4	1.1	0.4	0	0.01
LT-M147	AR	97	14	3.15	91.8	49.4	256	12.7	0.7	0.6	0	0
LT-M148	PI	75	1.42	2.97	75.7	68.6	330	1.2	0.2	0	0.08	0
LT-M149	AR	79	6.65	2.98	80.8	49.3	130	5.3	0.7	0.5	0.09	0.03
LT-M150	AR	89	3.77	2.98	88.8	41.8	409	2.4	0.7	0.6	0.02	0.02
LT-M151	AR	118	5.46	3.77	93.2	46.8	176	5	0.2	0.2	0.01	0
LT-M152	EF	132	13.57	4.37	89.5	54.2	204	9.5	3.1	0.9	0.11	0.02
LT-M153	PI	92	2.5	3.15	88	52.2	116	1.8	0.5	0.2	0.3	0.5
LT-M154	PI	116	8.02	3.68	89.8	43	197	5.7	1.5	0.8	0.08	0.02
LT-M155	EF	64	9.56	2.04	89.5	51.8	417	8.1	0.8	0.7	0.01	0.01
EF, Event-free. AR, Allograft rejection. PI, Pulmonary infection.

## Sheet: Supplementary Table 3
Supplementary Table 3, lung trasnplant associated gut phylum.
Phylum	LT-M1	LT-M21	LT-M29	LT-M30	LT-M31	LT-M40	LT-M42	LT-M43	LT-M44	LT-M45	LT-M46	LT-M47	LT-M52	LT-M54	LT-M55	LT-M57	LT-M58	LT-M65	LT-M68	LT-M69	LT-M70	LT-M77	LT-M78	LT-M82	LT-M83	LT-M84	LT-M86	LT-M87	LT-M88	LT-M90	LT-M93	LT-M94	LT-M95	LT-M96	LT-M97	LT-M99	LT-M100	LT-M14	LT-M24	LT-M41	LT-M53	LT-M56	LT-M89	LT-M92	LT-M98	LT-M101	LT-M102	LT-M35	LT-M61
Firmicutes	0.65106	0.342983	0.0121734	0.216187	0.0429513	0.419976	0.0919922	0.792941	0.401459	0.723126	0.879698	0.560585	0.630284	0.826009	0.518186	0.168581	0.117604	0.108639	0.840994	0.153498	0.227865	0.252826	0.542359	0.221725	0.530832	0.710142	0.151897	0.175692	0.995524	0.319167	0.1487	0.262821	0.240558	0.912396	0.410905	0.291302	0.911069	0.978832	0.0371882	0.0264042	0.735866	0.122495	0.972754	0.0179908	0.322958	0.813798	0.3667	0.533341	0.40969
Bacteroidetes	0.206148	0.540997	0.943991	0.53903	0.914313	0.525492	0.605907	0.133214	0.390918	0.140432	0.10309	0.411019	0.00100455	0.109651	0.000960477	0.365443	0.220303	0.639464	0.00201348	0.456424	0.648761	0.505276	0.0486267	0.00144423	0.382039	0.211828	0.00164321	0.728089	0.0019236	0.651969	0.358511	0.441398	0.687685	0.00124022	0.339213	0.223648	0.00294408	0.000752072	0.273982	0.449428	0.00114494	0.581562	0.00109199	0.210504	0.00588739	0.0022588	0.390764	0.240381	0.540986
Proteobacteria	0.0892649	0.108539	0.0377486	0.241907	0.0382887	0.0462707	0.299002	0.0496637	0.189052	0.0771259	0.00786289	0.00816989	0.366044	0.0247164	0.476374	0.464107	0.658435	0.23645	0.155143	0.389284	0.111091	0.145962	0.307236	0.729722	0.0549324	0.0442395	0.833745	0.084698	0.00190553	0.0257278	0.485472	0.280393	0.0628168	0.0762632	0.247445	0.481902	0.00292942	0.000956396	0.237487	0.513704	0.259904	0.293398	0.0061042	0.759329	0.655602	0.00957597	0.220954	0.222125	0.030163
Verrucomicrobia	0.000357646	0.000715089	0.00271245	0.00153254	0.00275312	0.00100359	0.00163179	0.000318194	0.000387341	0.0563984	0.000193135	0.000732477	0.000107755	0.000405157	1.5449e-05	0.00049655	0.000311175	0.000872356	5.27993e-06	0.000373381	0.00083411	0.0893502	0.0979754	1.88838e-05	0.0077592	0.0167268	5.30506e-05	0.00191144	4.81422e-05	0.00194226	0.00063501	0.000618618	0.0010277	1.01352e-06	0.000684519	0.000126644	5.34178e-06	3.79785e-05	0.446947	0.000667683	1.36232e-05	0.00104122	2.41286e-05	0.000386497	0.000186575	1.88888e-06	0.00128069	0.000169833	0.000600611
Actinobacteria	0.0518542	0.00373553	0.00295223	0.000175798	0.000204528	0.00614404	0.000348388	0.0214648	0.0113964	0.000558439	0.00365412	0.00520773	0.00196226	0.0268255	0.00391826	0.000152621	0.000318858	0.00106476	0.00116989	0.00025833	0.0111764	0.00462393	0.00223337	0.000310995	0.0225941	0.0153549	0.000243609	0.00454591	0.000501777	0.000250392	0.00011626	0.00773718	0.00699065	0.00597309	0.000217507	0.000391805	0.000222548	0.000483728	0.00123451	0.000161929	0.00138366	0.000213384	0.00368058	0.000253735	0.0118571	0.00041009	0.000138447	0.00109345	0.0178788
Uroviricota	0.000255897	0.000417438	8.13405e-05	0.000717968	0.00113276	0.000463656	0.00017761	0.000387452	0.000244881	0.000663375	0.00466211	0.0139496	0.000272915	0.00953162	0.000497171	0.000856444	0.00280055	0.0107211	0.000342806	0.000117426	6.86228e-05	0.00162738	0.0011829	0.046712	0.000814865	0.000827457	0.0123732	0.00275789	6.37904e-05	0.00063462	0.0060721	0.00650299	0.000313231	0.004109	0.000470903	0.00164675	0.0824157	2.22098e-07	0.000145181	0.000193226	0.000224977	0.0003014	0.00111762	0.0112328	0.000311001	0.173575	0.0190001	8.32159e-05	1.27574e-05
Ascomycota	4.39225e-07	6.00562e-06	4.44336e-06	5.77228e-07	1.37947e-07	1.03753e-06	1.10809e-05	1.2638e-05	2.19573e-06	2.12605e-06	5.77057e-06	1.04357e-06	0.000261131	2.42541e-06	6.42624e-07	2.42716e-06	1.22262e-06	3.57927e-06	0.000322275	1.97447e-06	6.54071e-06	2.5245e-06	1.31981e-06	5.45482e-05	1.24583e-06	1.08688e-06	5.99923e-06	5.33466e-06	9.40858e-06	1.59051e-06	4.11196e-06	1.87144e-07	4.93828e-07	1.37877e-06	0.000183336	5.15325e-07	6.30927e-07	0.0186147	0.000254608	7.2568e-06	0.00141888	1.3356e-06	0.0148351	2.98799e-07	3.72942e-05	7.38488e-07	9.12536e-06	3.20422e-06	2.10563e-06
Chlamydiae	1.91976e-05	0.000447138	3.60562e-06	7.32937e-07	4.37035e-07	0.000218512	0.000339316	0.000183331	0.000211032	5.41319e-05	1.18728e-05	7.345e-05	8.24454e-06	4.70601e-05	3.2363e-05	0.000193869	0.000110673	0.00048477	7.44557e-07	5.6753e-06	2.39945e-05	0.000181753	2.5514e-05	2.88335e-06	0.000368797	0.000198553	9.39282e-06	2.04934e-05	8.2974e-06	0.000268336	0.000419242	0.000215561	0.000334775	8.6074e-07	0.000585657	1.06969e-05	2.62271e-05	0.00029069	0.00106318	0.000238349	4.04098e-06	0.000502645	3.33737e-05	0.000273125	5.64251e-05	1.78944e-06	0.000972863	1.33064e-05	4.50653e-06
Fusobacteria	0.000165004	2.08351e-06	1.93863e-06	7.81426e-06	1.03314e-06	9.35084e-06	1.36016e-06	0.000112374	0.00584094	3.76905e-06	0.000130126	3.72509e-05	1.47805e-07	5.51589e-06	4.09977e-07	1.06118e-07	5.10306e-07	3.15443e-05	1.07697e-06	3.24791e-07	1.45558e-05	3.42544e-06	9.75253e-06	1.39005e-07	2.20864e-05	4.65907e-05	3.78459e-07	1.34535e-05	1.30147e-07	4.45012e-06	1.80884e-07	2.23487e-05	2.0029e-05	2.4414e-07	2.07811e-05	1.75504e-06	1.99954e-07	7.56157e-08	1.57776e-06	2.57098e-06	1.04223e-07	0.00019017	0.000183314	6.25549e-07	1.30215e-05	6.54474e-08	5.55209e-08	8.49573e-05	2.33963e-06
Crenarchaeota	0.000414629	0.00192266	7.72916e-08	1.18295e-07	2.85036e-07	2.97122e-06	0.000133316	3.27318e-05	1.14459e-05	2.17599e-07	3.17255e-07	6.27319e-07	2.23474e-07	0.000343637	1.58323e-07	0	6.14938e-07	0.00177011	1.01508e-07	6.62213e-08	0	9.46102e-07	2.62295e-07	0	6.33526e-05	3.20856e-05	4.69855e-08	3.9273e-06	2.9213e-08	3.45042e-08	0	8.07672e-07	0	0	3.01785e-08	0	4.14673e-06	0	0	0.00886447	3.87471e-07	1.44609e-06	1.10946e-06	5.9115e-08	0	0	6.64113e-07	3.00494e-07	2.87359e-07
Euryarchaeota	3.03273e-05	2.30922e-07	1.70258e-07	9.39843e-07	8.71032e-07	6.1857e-06	1.14718e-07	7.69901e-05	3.54555e-05	2.28506e-06	9.02618e-06	1.62784e-05	2.16197e-07	0.00222141	4.08218e-07	0	5.62225e-07	4.91131e-06	3.02919e-08	5.84412e-08	1.0363e-05	1.15496e-05	2.77498e-06	9.09232e-07	2.20617e-05	3.49408e-05	3.48595e-06	0.000173688	2.10544e-08	6.47264e-06	0	2.38487e-05	2.70485e-06	7.97228e-07	1.17961e-05	1.35715e-05	7.37193e-07	1.22371e-07	1.13284e-05	9.24664e-06	5.61052e-07	9.49101e-06	5.66969e-08	0	0.000306179	1.10152e-07	0	2.87383e-06	7.81167e-06
Synergistetes	1.15296e-05	4.47993e-06	7.88191e-07	1.70004e-07	0	4.6419e-05	1.94371e-08	0.000163956	3.01741e-05	2.63508e-07	3.28575e-08	2.25217e-06	0	0.000134692	7.71917e-08	0	4.85793e-08	1.54232e-05	0	4.6098e-08	8.02178e-06	0	6.41863e-08	9.67322e-08	5.38309e-05	6.04258e-05	9.75881e-08	1.53668e-05	2.01469e-08	2.7466e-08	0	1.35898e-05	1.3843e-05	0	7.60257e-06	4.84667e-07	0	0	8.15471e-07	4.54956e-06	4.38748e-08	2.36243e-06	1.31083e-07	5.32035e-08	7.32662e-05	3.78736e-08	0	0.000152383	1.00929e-05
Chloroflexi	0.000104456	3.14254e-05	2.38719e-06	0	0	1.90383e-05	1.01193e-07	0.000240849	2.13347e-05	1.87022e-07	2.26804e-05	3.54875e-05	0	6.95355e-06	7.8094e-08	0	2.29806e-08	4.83175e-06	1.75605e-08	2.65585e-07	2.3669e-05	1.98214e-06	1.60298e-06	1.00102e-07	0.000178638	0.00017476	3.2759e-06	0.000490795	2.42143e-07	2.32939e-08	1.77728e-07	2.49835e-05	1.22354e-05	6.43024e-07	7.69248e-06	6.37821e-06	1.17713e-06	0	1.09448e-05	2.82136e-06	4.33493e-08	4.88527e-06	0	3.33514e-08	0.00022848	3.92359e-08	9.69495e-08	0.00177719	1.07057e-05
Tenericutes	2.64388e-05	4.23224e-07	2.92914e-07	0.000288454	4.9284e-05	0.000138047	0.000309748	7.10253e-05	3.77461e-05	0.00158271	0.000592136	2.49688e-05	4.32517e-05	7.22962e-06	3.03864e-06	8.92556e-05	6.50979e-05	8.71824e-05	3.75656e-06	1.17699e-05	6.53168e-06	2.94957e-05	0.000315784	2.14321e-07	1.78061e-05	3.25692e-05	6.01914e-06	0.00024973	8.10578e-07	1.62648e-07	6.6786e-05	7.83538e-05	9.42311e-05	7.10339e-06	0.000140846	0.000469262	0.000320453	9.59912e-08	2.78579e-05	1.92483e-05	2.68959e-05	9.19518e-05	4.75495e-07	9.50346e-07	0.00103636	0.000364029	0.000176449	0.000183743	0.000240082
Spirochaetes	0.00013078	2.72402e-05	4.56846e-06	1.92464e-06	1.50166e-07	9.48304e-05	1.73922e-07	0.000537724	0.000147045	4.7289e-06	5.64493e-05	0.00010605	6.15015e-06	3.7295e-05	5.79657e-06	2.42516e-05	1.53138e-05	3.73665e-06	2.92872e-07	2.22192e-07	3.12533e-05	8.90993e-06	1.15398e-05	1.76324e-06	8.14561e-05	0.00011237	8.19569e-07	0.000873149	4.32906e-07	6.88941e-07	2.41282e-07	4.44101e-05	5.36114e-05	4.09809e-08	1.07058e-05	5.97552e-05	7.04667e-07	0	1.3815e-06	9.87971e-06	4.56105e-06	3.17675e-06	5.27859e-06	2.04106e-07	0.000383982	5.68132e-07	1.68373e-07	1.03976e-05	7.38079e-06
Kitrinoviricota	0	0	0	0	0	1.13564e-06	9.18233e-05	9.07563e-07	1.31912e-07	0	0	0	4.03922e-07	1.05921e-06	0	0	5.79285e-08	0	0	0	0	0	0	0	0	0	3.35104e-08	0	1.05828e-07	0	3.57914e-08	5.09337e-08	0	0	3.67836e-08	0.000293887	3.85354e-07	0	1.07891e-06	0.000223945	0	2.59035e-07	0	0	0	1.7175e-07	2.22084e-07	0	0
Cyanobacteria	1.279e-05	1.34947e-05	2.23778e-07	4.8791e-07	2.87687e-07	4.48611e-06	8.31296e-06	4.43146e-05	3.46827e-05	1.88985e-05	3.13011e-08	0	0	2.50098e-06	4.8115e-08	5.13196e-08	3.05796e-06	5.17201e-05	0	1.96234e-08	4.08162e-08	6.44396e-05	6.88719e-07	0	5.35873e-06	1.01459e-05	2.22563e-08	1.58035e-05	5.14587e-06	1.93844e-07	8.34588e-07	5.15446e-05	5.0122e-06	4.28421e-07	8.78167e-08	1.52731e-08	5.52591e-08	0	1.85764e-05	4.68508e-06	0	3.63632e-06	1.47523e-07	2.09204e-05	1.75282e-07	4.60495e-06	0	5.03972e-06	6.61972e-06
Mucoromycota	0	2.99209e-06	0	2.45975e-08	1.8045e-07	4.05312e-08	1.22026e-07	2.11266e-07	0	0	9.912e-08	5.31135e-08	0	0	1.05743e-07	2.88109e-07	4.38601e-08	0	0	0	6.30145e-08	0	2.09004e-07	0	0	0	4.05491e-08	1.83253e-08	0	0	9.48472e-08	0	0	0	0	0	2.33041e-08	1.45204e-06	0.000440865	2.22246e-07	0	0	0	0	0	0	0	3.7171e-06	4.51888e-06
Preplasmiviricota	0	0	0	0	0	0	0	0	1.89e-07	0	7.1653e-08	0	0	0	0	0	0	0	0	0	0	0	0	0	0	0	0	0	0	0	0	0	0	0	0	0	0	0	0	1.24392e-07	0	2.41257e-07	0	0	0	0	0	0.000267896	0.000262884
Chytridiomycota	8.84108e-08	2.09423e-06	0	6.01657e-08	0	8.91686e-08	8.84011e-08	4.97053e-06	2.85195e-07	0	0	1.08447e-06	0	0	5.18618e-08	2.03162e-07	0	0	0	0	0	0	4.99496e-08	0	2.96124e-07	1.33227e-05	0	0	0	0	5.54662e-08	9.43875e-08	1.75259e-07	0	2.11447e-06	5.40923e-08	1.0105e-07	6.16286e-06	0.000309993	1.91195e-08	0	4.13519e-08	9.4169e-08	9.97565e-09	0.000146724	1.01593e-08	0	1.81899e-05	1.88312e-05
Artverviricota	1.89158e-06	1.05823e-05	2.7825e-06	2.27248e-06	3.13821e-06	2.10609e-06	3.51489e-06	1.63133e-06	1.21942e-06	1.74421e-06	2.21291e-06	2.85145e-06	1.49934e-06	2.61967e-06	1.40623e-06	1.26525e-06	1.40307e-06	1.64347e-06	1.50403e-06	1.98972e-06	2.00474e-06	1.99105e-06	1.70613e-06	1.01934e-06	1.99589e-06	2.19063e-06	1.08422e-06	2.67608e-06	4.51985e-06	2.31098e-06	9.37443e-07	1.84412e-06	2.13509e-06	2.93097e-06	2.09688e-06	1.26803e-06	1.99318e-06	1.56526e-05	0.000281714	1.38061e-06	2.86206e-06	1.83583e-06	4.00109e-06	1.16924e-06	1.50312e-06	3.24816e-06	1.43709e-06	2.10662e-06	2.01334e-06
Candidatus_Melainabacteria	9.52322e-06	3.73764e-05	0.000141173	5.74854e-05	0.000137614	3.24158e-05	1.83123e-05	0.000116002	4.54473e-05	1.42269e-05	2.25613e-07	1.01787e-07	1.09784e-06	2.2917e-05	2.0909e-06	2.99183e-07	6.29786e-08	6.29673e-05	0	1.1685e-05	3.50203e-05	7.39883e-06	5.39452e-07	6.17248e-07	3.92273e-06	4.45826e-06	0	4.60909e-05	3.70959e-08	5.5421e-06	0	4.07209e-06	4.42554e-06	1.05549e-07	3.69349e-05	2.44951e-07	3.117e-07	0	4.65464e-07	2.01711e-05	8.76558e-07	4.92026e-05	2.69563e-07	0	0.000121578	7.36467e-08	9.56945e-08	0	3.1075e-05
Basidiomycota	3.08127e-06	1.74552e-05	3.96158e-06	3.2505e-06	3.21247e-06	3.31935e-06	1.73219e-06	1.57192e-06	1.08363e-06	2.08559e-06	1.52595e-06	2.16375e-06	2.17227e-06	3.1453e-06	1.87414e-06	1.28791e-06	7.67552e-07	1.90467e-06	2.22022e-06	2.29622e-06	2.94741e-06	2.08908e-06	2.70194e-06	1.0669e-06	2.72615e-06	2.14084e-06	9.92499e-07	2.73941e-06	3.51931e-06	2.85776e-06	1.72957e-06	1.78642e-06	2.02232e-06	2.51309e-06	2.03554e-06	2.08478e-06	1.88791e-06	6.77936e-06	9.53875e-05	1.74142e-06	3.02349e-06	2.38236e-06	4.09635e-06	1.41302e-06	1.60301e-06	3.17926e-06	1.93866e-06	4.80719e-06	6.30789e-06
Acidobacteria	4.25435e-06	6.88426e-06	7.31608e-07	5.91476e-08	2.10233e-07	1.37182e-07	6.01085e-09	3.77796e-05	2.19651e-06	1.06121e-07	0	0	0	1.28841e-06	2.96809e-08	1.02363e-07	0	4.58121e-07	0	4.55095e-08	4.58531e-08	0	0	5.14533e-08	4.72996e-06	1.50011e-06	0	0.000179598	7.95589e-08	4.69844e-08	0	0	2.16142e-08	0	1.4574e-06	0	0	0	1.26477e-06	1.10117e-07	0	0	7.06268e-08	0	4.94862e-05	1.57378e-08	0	8.93783e-08	2.95842e-08
Candidatus_Kapabacteria	9.20187e-06	2.45631e-08	0	0	0	0	0	0	0	0	0	0	0	0	0	0	0	0	0	0	0	2.17801e-06	3.46872e-07	0	0	0	0	0	0	0	0	0	0	0	0	0	0	0	0	0	0	0	0	2.8214e-08	0	0	0	0	0
Deinococcus_Thermus	2.9578e-06	6.64956e-06	0.000162598	8.29051e-05	0.000159777	1.25179e-05	9.58921e-06	1.24648e-05	5.37796e-06	1.39862e-06	2.95202e-07	1.0516e-06	0	1.81824e-06	0	6.15018e-08	0	1.95186e-05	0	8.39126e-06	2.43692e-05	4.48808e-06	2.88171e-07	9.30117e-08	0	0	0	1.68938e-06	0	7.644e-06	0	1.09265e-06	3.12541e-06	1.88186e-07	4.066e-06	0	0	0	0	1.14364e-05	0	3.98136e-05	9.54605e-05	0	1.075e-07	0	5.42416e-08	0	3.7042e-05
Candidatus_Shapirobacteria	0	0	0	0	0	0	0	0	0	0	0	0	0	0	0	0	0	0	0	0	0	0	0	0	5.72154e-07	1.54141e-06	0	0	0	0	0	0	0	0	0	0	0	0	0	0	0	0	0	0	0	0	0	0	0
Thermotogae	1.35528e-06	0	0	0	0	0	6.54382e-08	3.24712e-06	9.06789e-08	0	3.5295e-08	2.15606e-07	0	2.98517e-06	0	0	0	2.50711e-07	0	0	4.88264e-06	6.68231e-06	7.55894e-06	0	1.86113e-05	1.20396e-05	0	0	3.65163e-08	0	3.70497e-08	2.35331e-06	8.11795e-08	2.7697e-08	3.55855e-06	7.5329e-07	1.79389e-07	0	2.47609e-06	0	0	6.69699e-08	4.03581e-08	0	0.00014596	7.44964e-08	0	0.000127453	4.71834e-07
Zoopagomycota	1.59347e-07	1.31727e-06	0	0	0	0	7.06167e-08	6.05957e-08	0	0	6.68225e-08	0	0	0	0	1.57473e-07	5.48252e-08	0	6.05838e-08	0	0	0	2.75732e-07	0	0	0	0	0	0	0	0	0	0	0	0	0	0	2.70444e-07	0.000142168	2.34117e-08	0	0	0	0	0	0	0	3.32121e-06	4.1941e-06
Fibrobacteres	2.69749e-05	4.74488e-08	3.55907e-06	2.56306e-06	7.33251e-07	7.43395e-06	0	2.99351e-05	4.09197e-05	5.0891e-06	1.62937e-07	1.24258e-05	0	8.93288e-07	0	4.96844e-05	2.73938e-05	2.34706e-06	2.28618e-08	2.23272e-08	0	0	0	0	1.34406e-05	5.44843e-06	0	5.55116e-06	9.08216e-08	5.01752e-06	5.04506e-08	2.43985e-06	1.53921e-05	5.02618e-08	1.62425e-06	4.06386e-06	8.57561e-07	4.01768e-08	2.36127e-05	9.59394e-08	0	1.14601e-06	0	3.67524e-08	0.000133288	7.4858e-08	0	4.2071e-05	7.1625e-08
Nucleocytoviricota	0	3.67828e-07	0	0	0	0	0	8.14717e-08	0	0	0	0	0	8.56317e-06	0	2.7047e-08	0	2.7715e-07	0	0	0	0	0	0	0	0	0	0	0	0	0	0	0	0	0	0	0	1.48797e-07	5.8686e-05	0	0	9.09194e-08	0	0	0	0	0	3.23969e-07	2.05187e-07
Planctomycetes	1.5821e-05	3.6493e-06	5.5724e-07	0	0	5.09686e-06	9.32858e-08	3.6196e-05	1.63941e-05	5.86991e-08	1.02782e-07	1.1399e-06	0	5.35116e-07	0	0	0	3.96231e-06	0	0	0	3.13935e-06	1.67959e-06	0	0	0	0	2.47965e-06	0	2.54996e-08	0	1.47733e-06	7.55931e-07	6.52253e-08	7.08496e-06	5.23466e-05	2.02055e-08	8.01527e-08	0.000120359	9.14436e-07	0	2.18961e-08	0	5.32035e-08	8.67853e-05	1.57596e-08	0	5.91653e-06	5.62089e-06
Nitrospirae	3.05603e-06	4.44782e-06	0	0	0	3.65445e-07	0	0	0	0	0	8.18234e-08	0	8.0728e-08	5.47851e-08	0	0	4.53765e-06	0	0	0	0	0	0	1.63473e-07	6.49215e-06	0	0	0	0	0	4.06654e-06	3.50937e-06	0	2.24913e-06	0	2.24783e-08	0	0	1.21223e-07	0	0	6.63377e-08	1.72153e-08	9.43722e-05	6.35987e-08	0	0	1.02985e-06
Candidatus_Peregrinibacteria	0	0	0	0	0	0	0	7.4575e-07	0	0	0	0	0	0	0	0	0	0	0	0	0	0	0	0	0	0	0	0	0	0	0	0	0	0	0	0	0	0	0	0	0	0	0	0	0	0	0	0	0
Candidatus_Thorarchaeota	7.32336e-06	0	0	0	0	3.18459e-06	0	0	0	0	0	0	0	1.11077e-07	3.15578e-08	0	0	0	0	0	0	0	0	0	0	0	0	0	0	8.30175e-08	0	0	0	0	5.73392e-08	0	0	0	0	0	0	0	0	0	9.53586e-06	0	0	0	0
Candidatus_Falkowbacteria	0	1.61159e-05	0	0	0	0	0	8.09779e-08	0	0	0	0	0	0	0	0	0	0	0	0	0	0	0	0	1.64711e-07	1.01204e-06	0	0	0	0	0	0	0	0	5.90767e-08	0	0	0	0	6.2573e-08	0	0	0	0	0	0	0	0	0
Gemmatimonadetes	0	0	0	0	0	1.09275e-06	0	0	0	0	0	0	0	2.57373e-08	3.73855e-08	0	0	0	0	7.45278e-08	3.75452e-08	4.41941e-08	0	0	8.21949e-05	2.9196e-05	4.64125e-08	8.4774e-05	1.6286e-08	1.92358e-08	0	0	0	0	1.6982e-08	0	0	0	0	8.99351e-08	0	0	0	0	0	0	0	0	0
Calditrichaeota	0	0	0	0	0	0	0	2.7702e-06	0	0	0	0	0	0	0	0	0	0	0	0	0	0	0	0	5.11203e-07	8.23967e-07	0	0	0	0	0	0	0	0	1.8753e-06	4.07512e-08	0	0	0	0	0	0	0	0	8.08084e-05	0	5.27822e-08	0	0
Hofneiviricota	0	8.73033e-06	0	0	0	0	0	2.28174e-05	8.0077e-06	0	0	0	0	3.78801e-08	0	0	0	0	0	0	0	0	0	0	5.06972e-07	1.49046e-06	0	0	0	8.73817e-08	0	0	0	0	0	0	0	0	0	0	0	0	7.21824e-08	8.59441e-07	0	0	0	0	0
Candidatus_Bathyarchaeota	4.37101e-06	0	0	0	0	3.73208e-06	5.74872e-06	1.55575e-06	1.96412e-07	0	0	0	0	0	0	0	0	0	0	0	0	0	0	0	0	5.78606e-07	0	3.28001e-05	1.00751e-07	2.98807e-07	0	0	0	0	2.92496e-07	0	0	0	0	2.84706e-06	0	0	0	0	0	0	0	0	1.07438e-06
Candidatus_Nomurabacteria	0	0	0	0	0	4.41932e-06	0	6.45476e-08	0	2.1959e-08	0	0	0	3.56841e-08	0	0	0	6.98685e-05	0	0	0	0	0	0	0	0	0	0	0	0	0	0	0	0	0	0	0	0	0	0	3.49726e-08	3.31614e-08	0	0	0	0	0	0	0
Candidatus_Uhrbacteria	0	0	0	0	0	0	0	4.36026e-07	2.20929e-06	1.55402e-08	0	0	0	0	0	0	0	6.96874e-05	1.44987e-08	0	0	0	0	0	0	0	0	0	0	0	0	0	0	0	0	0	0	0	0	0	0	7.04043e-08	5.60185e-08	0	0	0	0	0	4.88519e-08
Candidatus_Gottesmanbacteria	0	0	0	0	0	0	0	0	0	0	0	0	0	0	0	0	0	4.16723e-07	0	0	0	0	0	0	0	0	0	0	0	0	0	0	0	0	0	0	0	0	0	0	0	0	0	0	0	0	0	0	0
Candidatus_Kaiserbacteria	0	0	0	0	0	0	0	0	0	0	0	0	0	0	0	0	0	1.14213e-07	0	0	0	0	0	0	0	0	0	0	0	0	0	0	0	0	0	0	0	0	0	0	0	0	0	0	0	0	0	0	0
Candidatus_Cloacimonetes	0	0	0	0	0	0	8.53541e-07	0	0	0	0	0	0	0	0	0	0	0	0	0	0	0	0	0	0	0	0	0	0	1.0668e-07	0	0	0	0	0	0	0	0	7.56379e-07	4.98771e-07	0	0	0	0	0	0	0	0	0
Thermodesulfobacteria	1.40777e-06	0	1.39272e-06	0	0	1.11461e-06	0	5.88236e-07	0	0	0	8.73308e-08	0	9.84882e-07	0	0	0	2.39222e-06	0	0	0	0	0	0	0	0	0	4.28172e-06	0	0	0	0	0	0	0	0	0	0	0	0	0	0	0	0	0	0	0	1.00525e-08	1.21095e-08
Candidatus_Saccharibacteria	0	0	0	0	0	0	0	3.18782e-05	1.23608e-05	0	0	0	0	7.94259e-08	0	0	0	2.56979e-07	0	0	0	0	0	0	2.21123e-07	6.61903e-07	0	6.11708e-06	0	0	0	2.27325e-06	2.09731e-06	0	4.77826e-07	0	0	0	2.92792e-07	0	0	0	1.05035e-07	0	3.27453e-05	0	0	2.51047e-07	0
Candidatus_Woesebacteria	0	0	0	0	0	0	0	8.78719e-06	0	0	0	0	0	0	0	0	0	6.30623e-08	0	0	0	0	8.40498e-07	0	0	0	0	6.29029e-06	0	0	0	0	0	0	0	0	0	0	0	9.3014e-08	0	0	0	0	0	0	0	0	8.76638e-08
Candidatus_Poribacteria	2.59866e-07	0	0	0	0	0	0	1.75021e-06	5.21742e-07	0	0	0	0	4.71988e-07	0	0	0	0	0	0	0	0	0	0	9.82056e-06	1.91717e-06	0	0	0	0	0	0	0	0	0	0	0	0	0	0	0	0	5.23495e-08	0	0	0	0	0	0
Elusimicrobia	0	0	0	0	0	1.26802e-05	8.79327e-08	7.27219e-06	3.32689e-06	4.71037e-08	1.97254e-08	6.79297e-06	1.77512e-08	0	0	0	0	0	0	0	0	0	0	0	1.16919e-05	7.7271e-06	3.01877e-06	3.52645e-06	0	2.00024e-08	1.57292e-08	1.18298e-05	1.12145e-05	0	0	3.3115e-06	4.78308e-07	0	2.88657e-05	8.46275e-07	0	6.26826e-06	0	0	0	5.89555e-08	6.09867e-08	5.10824e-05	0
Cryptomycota	0	3.08642e-07	0	0	0	0	0	0	0	0	0	0	0	0	0	3.75908e-08	0	0	0	0	0	0	0	0	0	0	0	0	0	0	0	0	0	0	0	0	0	1.06245e-07	5.371e-05	0	0	0	0	0	0	0	0	2.81756e-08	1.56296e-07
Cossaviricota	0	0	0	0	0	1.93285e-07	0	3.94012e-06	1.0045e-07	0	0	0	0	0	0	0	0	0	0	0	0	0	0	3.22983e-06	0	0	0	0	0	0	0	7.80198e-08	0	5.02618e-08	0	0	5.07894e-05	0	0	2.93311e-08	0	0	0	0	0	0	0	3.40861e-08	0
Candidatus_Magasanikbacteria	0	0	0	0	0	0	0	1.19833e-07	9.92791e-07	0	0	0	0	0	0	0	0	0	0	0	0	0	0	0	0	0	1.09633e-07	0	0	0	0	0	0	1.05488e-07	0	5.19447e-05	9.00518e-08	0	0	0	0	0	0	0	0	0	0	0	0
Candidatus_Schekmanbacteria	0	0	0	0	0	0	0	0	0	0	0	0	0	0	0	0	0	0	0	0	0	0	0	0	0	2.29581e-08	0	0	0	0	2.54282e-08	0	0	0	1.41119e-06	2.43633e-08	0	0	0	0	0	0	0	0	5.17411e-05	0	0	0	0
Lentisphaerae	3.81935e-06	0	2.34725e-06	0	0	2.90262e-08	2.23593e-08	3.86082e-05	1.41328e-07	1.24251e-07	0	0	0	7.53546e-07	0	0	0	2.58415e-07	0	0	6.78413e-06	0	1.34853e-08	0	1.60043e-07	2.99682e-05	0	1.16957e-08	1.00952e-08	0	0	8.46606e-06	5.91934e-08	0	1.05796e-06	3.14447e-08	0	0	0	8.97787e-08	0	0	0	0	1.72937e-05	0	0	6.62679e-08	0
Candidatus_Aerophobetes	7.85874e-08	0	0	0	0	1.07865e-06	0	5.04785e-06	3.27332e-07	0	0	0	0	0	0	0	2.19301e-08	0	0	0	0	0	0	0	0	0	0	0	0	0	0	0	0	0	0	2.59643e-08	0	0	0	0	0	4.85059e-05	0	0	0	0	0	0	0
Thaumarchaeota	0	0	0	0	0	0	0	0	0	0	0	0	0	0	0	0	0	0	0	0	0	0	0	0	0	0	0	0	0	0	0	0	0	0	0	0	0	0	0	0	0	0	0	0	0	0	0	4.34673e-05	0
Deferribacteres	3.85285e-06	0	0	0	0	9.59222e-06	0	3.19666e-06	0	3.59329e-08	0	3.58988e-08	0	0	0	0	0	4.18556e-05	0	0	0	0	0	0	0	0	0	4.07205e-07	0	0	0	0	0	0	6.86455e-07	6.39966e-08	0	0	6.72976e-07	8.12627e-06	0	1.00645e-07	0	0	3.84804e-05	0	0	0	0
Candidatus_Abyssubacteria	3.15876e-07	0	0	0	0	0	0	4.04265e-05	1.17576e-06	0	0	0	0	0	0	0	0	0	0	0	0	0	0	0	0	0	0	0	0	0	0	0	0	0	0	0	0	0	0	6.33616e-08	0	0	4.84775e-08	0	0	0	3.48237e-08	0	0
Peploviricota	0	9.63982e-07	0	0	0	0	0	0	0	0	0	0	0	0	0	3.72749e-08	0	0	0	0	0	0	0	0	0	0	0	0	0	0	0	0	0	0	0	0	0	3.43192e-07	3.89909e-05	8.25964e-08	0	0	0	0	0	0	0	1.39137e-07	0
Phixviricota	1.29794e-05	3.56083e-05	0	3.56972e-08	0	0	0	0	0	0	0	0	0	4.88371e-07	0	0	0	0	0	0	1.56982e-06	0	0	0	7.9374e-07	0	0	0	0	0	0	0	0	0	1.75586e-05	0	0	0	6.03883e-07	0	0	0	0	0	1.89553e-07	0	0	1.37132e-07	0
Candidatus_Taylorbacteria	0	0	0	0	0	0	0	0	0	0	0	0	0	0	0	0	0	0	0	0	0	0	6.37112e-08	0	2.25943e-05	6.94682e-06	0	1.79031e-05	4.76947e-08	0	0	0	0	0	0	0	0	0	0	0	0	0	0	0	0	0	0	0	0
Candidatus_Lloydbacteria	0	0	0	0	0	0	0	0	0	0	0	0	0	0	0	0	0	0	0	0	0	0	0	0	0	0	0	0	0	0	0	0	0	0	0	0	0	0	0	0	0	0	0	0	0	0	0	0	0
Candidatus_Berkelbacteria	0	0	0	0	0	0	0	0	0	0	0	0	0	0	0	0	0	0	0	0	0	0	0	0	0	0	0	0	0	0	0	0	0	0	2.28268e-06	0	0	0	0	0	0	0	3.38394e-05	0	0	0	0	0	0
Candidatus_Buchananbacteria	0	0	0	0	0	0	0	0	0	0	0	0	0	0	0	0	0	0	0	0	0	3.44666e-07	3.05398e-07	0	0	0	0	0	0	0	0	0	0	0	0	0	0	0	0	0	0	0	0	0	0	0	0	0	0
Candidatus_Aenigmarchaeota	0	0	0	0	0	0	0	0	8.4233e-07	0	6.24117e-06	0	0	0	0	0	0	0	0	0	0	0	0	0	0	0	0	0	0	0	0	0	0	0	0	0	0	0	0	0	0	5.22009e-08	0	0	0	0	0	0	0
Kiritimatiellaeota	0	0	0	0	0	1.09728e-06	0	0	0	0	0	0	0	0	0	0	0	0	0	0	0	0	0	0	0	0	0	3.09613e-05	0	2.32449e-08	0	0	0	0	3.12041e-07	2.28905e-08	9.11775e-08	0	0	0	0	0	0	0	8.14862e-06	0	0	0	0
Candidatus_Portnoybacteria	0	0	0	0	0	0	0	0	0	0	0	0	0	0	0	0	0	0	0	5.68869e-08	0	6.74665e-08	0	6.43166e-08	0	0	0	0	0	0	0	0	0	0	0	0	0	0	0	0	0	0	3.01561e-05	0	0	0	0	0	0
Candidatus_Margulisbacteria	0	0	0	0	0	0	0	9.7565e-06	1.15752e-06	6.1219e-07	0	0	0	1.19783e-06	0	0	0	0	0	0	0	0	0	0	0	0	0	0	0	0	0	5.91128e-07	1.14066e-05	0	0	0	0	0	0	0	0	0	0	0	0	0	0	0	0
Chlorobi	0	0	0	0	0	0	0	1.31991e-06	6.13276e-08	0	0	5.38216e-07	0	0	0	0	0	2.96306e-05	0	0	0	0	0	0	5.63352e-07	1.55129e-06	0	0	0	0	0	0	0	0	0	0	0	0	0	0	0	0	0	0	0	0	0	4.53323e-07	0
Ignavibacteriae	3.93945e-06	0	6.75974e-07	0	0	9.66423e-08	1.41846e-06	9.55829e-06	1.87261e-06	0	0	0	0	4.40607e-07	0	0	0	0	0	0	0	0	0	0	0	0	0	6.48518e-06	0	0	0	0	0	0	5.10592e-06	0	0	0	0	5.37115e-07	0	5.80676e-07	2.94173e-08	0	0	0	0	0	2.97073e-08
candidate_division_Zixibacteria	3.11425e-06	0	0	0	0	0	0	0	0	0	1.28588e-07	4.06374e-07	0	0	0	0	0	2.386e-06	0	0	0	0	0	0	0	0	0	0	0	0	0	0	0	0	0	0	0	0	0	0	0	6.21804e-06	0	0	0	0	0	0	0
Candidatus_Rokubacteria	0	0	0	0	0	0	0	1.3173e-05	1.96167e-05	0	0	0	0	1.4627e-07	0	0	0	0	0	0	0	0	0	0	1.18786e-07	2.07417e-07	0	0	0	0	0	0	0	0	0	0	0	0	0	0	0	0	0	0	0	0	0	1.17445e-07	0
Candidatus_Jacksonbacteria	0	0	0	0	0	0	0	0	0	0	0	0	0	0	0	0	0	0	0	0	0	0	0	0	0	0	0	0	0	0	0	0	0	0	0	0	0	0	0	0	0	0	0	0	0	0	0	0	0
Candidatus_Atribacteria	1.78866e-06	0	0	0	0	7.70739e-07	0	1.16327e-05	1.69693e-07	0	4.39719e-08	8.27657e-06	0	3.03976e-07	0	0	0	5.31716e-06	0	3.12712e-08	0	0	0	0	2.10794e-05	1.4241e-05	0	3.16674e-08	0	0	0	1.52189e-06	2.02198e-07	0	2.60253e-07	0	0	0	0	0	0	0	0	0	6.78397e-08	0	2.43191e-08	0	0
Coprothermobacterota	0	0	0	0	0	0	0	0	0	0	0	0	0	0	3.91593e-08	0	0	0	0	0	0	0	0	0	0	0	0	0	0	0	0	0	0	0	1.80266e-07	0	0	0	0	0	0	0	0	0	1.61948e-05	0	0	0	0
Nitrospinae	2.43496e-06	0	0	0	0	0	0	0	0	0	7.57605e-08	6.36347e-07	0	0	0	0	0	3.37183e-06	0	0	0	0	0	0	0	6.96209e-07	0	0	0	4.56055e-07	0	0	0	0	0	0	0	0	0	0	0	0	0	0	0	0	0	0	0
Candidatus_Collierbacteria	0	0	0	0	0	0	0	0	0	0	0	0	0	0	0	0	0	0	0	0	0	0	0	0	0	0	0	0	0	6.61878e-07	0	0	0	0	0	0	0	0	0	0	0	0	0	0	0	0	0	0	0
Candidatus_Marinimicrobia	0	0	0	0	0	0	0	1.46168e-05	0	0	0	0	0	0	0	0	0	1.82527e-06	0	0	0	1.18539e-07	0	0	0	0	0	7.15655e-06	0	0	0	0	0	0	0	9.3423e-07	0	0	0	0	0	0	0	0	0	0	0	0	0
Negarnaviricota	0	0	0	0	0	0	0	0	0	0	0	0	0	0	0	0	0	0	0	0	0	0	1.01572e-06	0	0	0	0	0	0	0	0	0	0	0	0	0	0	0	6.51427e-08	0	0	0	0	0	0	0	0	0	0
Candidatus_Harrisonbacteria	0	0	0	0	0	0	0	0	0	0	0	0	0	0	0	0	0	0	0	0	0	0	0	0	0	0	0	0	0	0	0	0	0	0	0	0	0	0	0	0	0	0	0	0	0	0	0	0	0
Candidatus_Roizmanbacteria	0	3.86504e-07	0	0	0	5.90521e-07	0	2.43052e-06	8.48838e-07	0	0	0	0	0	0	0	0	0	0	0	0	1.09065e-07	8.2698e-08	0	1.33488e-05	4.33069e-06	0	0	0	7.22944e-07	0	0	0	0	0	0	0	0	0	0	0	0	0	0	0	0	0	0	0
Nanoarchaeota	2.30564e-06	0	0	0	0	0	0	0	0	0	0	0	0	0	0	0	0	0	0	0	0	0	0	0	0	0	0	0	0	0	0	0	0	0	1.91131e-07	0	0	0	0	0	0	0	0	0	0	0	0	0	0
Candidatus_Handelsmanbacteria	0	0	0	0	0	0	0	0	0	0	0	0	0	0	0	0	0	0	0	0	0	0	0	0	0	0	0	0	0	0	0	0	0	0	0	0	0	0	0	0	0	0	0	0	0	0	0	0	0
Candidatus_Delongbacteria	0	0	0	0	0	0	0	0	0	0	0	0	0	0	0	0	0	0	0	0	0	0	0	0	0	0	0	0	0	0	0	0	0	0	0	0	0	0	0	0	0	0	0	0	0	0	0	0	0
Microsporidia	8.73428e-07	9.88199e-07	0	0	0	2.09456e-06	0	0	0	0	0	1.82867e-07	0	0	0	0	6.29141e-08	4.82913e-07	0	0	0	0	0	0	0	0	0	0	0	0	0	0	0	0	1.30841e-07	0	0	0	2.07108e-06	2.07877e-07	0	1.12531e-07	0	3.20529e-06	0	0	0	0	5.75404e-07
Candidatus_Desantisbacteria	0	0	0	0	0	0	0	1.21097e-05	0	0	0	0	0	0	0	0	0	0	0	0	0	0	0	0	0	8.06344e-09	0	0	0	0	0	0	1.47147e-08	0	3.45244e-07	0	1.37367e-08	0	0	0	0	0	0	0	6.12213e-06	0	5.39928e-08	0	0
Candidatus_Moranbacteria	0	0	0	0	0	0	0	0	0	0	0	0	0	0	0	0	0	0	0	0	0	0	0	0	0	0	0	0	0	0	0	0	0	0	0	0	0	0	0	0	0	0	0	0	0	0	0	0	0
Aquificae	0	0	1.10456e-06	0	0	6.79639e-08	1.48819e-06	1.00604e-06	0	0	0	0	0	4.82212e-07	0	0	4.76741e-08	1.14213e-08	0	0	0	1.4093e-08	0	0	0	0	6.61686e-06	7.47653e-07	0	1.3465e-07	1.05386e-08	1.49971e-08	0	0	4.1103e-08	5.64787e-06	1.26644e-06	0	7.7065e-07	1.88383e-06	0	1.14086e-05	0	0	0	0	0	0	0
Candidatus_Microgenomates	0	0	0	0	0	0	0	0	0	0	0	0	0	0	0	0	0	0	0	0	0	0	0	0	0	0	0	0	0	0	0	6.05538e-06	1.12025e-05	0	0	0	0	0	0	0	0	0	0	0	0	0	0	0	0
Candidatus_Dormibacteraeota	0	0	0	0	0	0	0	1.08981e-05	0	0	0	0	0	0	0	0	0	0	0	0	0	0	0	0	0	0	0	0	0	0	0	0	0	0	0	0	0	0	0	0	0	0	9.15386e-08	0	0	0	0	0	0
Dictyoglomi	0	0	0	0	0	0	0	1.0418e-05	0	0	3.03429e-08	0	0	0	0	0	0	0	0	0	0	0	0	0	0	0	0	0	0	0	0	0	0	0	3.29313e-08	0	0	0	0	0	0	3.22207e-06	0	0	8.68714e-06	0	0	0	0
Candidatus_Tagabacteria	0	0	0	0	0	0	0	0	0	0	0	0	0	0	0	0	0	0	0	0	0	0	0	0	0	0	0	0	0	0	0	0	0	0	0	0	0	0	0	0	0	0	0	0	0	0	0	0	0
Candidatus_Verstraetearchaeota	3.4462e-06	0	0	0	0	0	0	0	0	0	0	0	0	0	0	0	0	0	0	0	0	0	0	0	0	0	0	0	0	0	0	0	0	0	0	0	0	0	0	0	0	0	0	0	0	0	0	0	0
Blastocladiomycota	0	0	0	0	0	0	0	0	0	0	0	0	0	0	0	0	0	0	0	0	0	0	0	0	0	0	0	0	0	0	0	0	0	0	0	0	0	7.00024e-08	9.54709e-06	0	0	0	0	0	0	0	0	1.00614e-06	7.76587e-07
Candidatus_Latescibacteria	0	0	0	0	0	0	0	9.0982e-06	1.24623e-07	0	0	0	0	0	0	0	0	0	0	0	0	0	0	0	0	0	0	0	0	0	0	0	0	0	4.51878e-07	0	0	0	0	0	0	0	0	0	3.51688e-06	0	0	0	0
Armatimonadetes	0	0	1.57113e-06	0	0	0	0	3.31692e-06	0	0	0	0	0	0	0	0	0	0	0	0	0	0	0	0	0	0	0	0	0	0	0	0	0	0	0	0	0	0	0	0	0	0	0	0	0	0	0	0	0
Candidatus_Aminicenantes	1.51657e-06	0	0	0	0	0	0	0	0	0	0	0	0	0	0	0	0	0	0	0	0	0	0	0	0	1.50235e-07	0	0	0	0	0	0	0	0	0	0	0	0	0	0	0	0	0	0	0	0	0	0	0
Candidatus_Zambryskibacteria	0	0	0	0	0	0	0	0	0	0	0	0	0	0	0	0	0	0	0	0	0	0	0	0	0	0	0	0	0	0	0	0	0	0	0	0	0	0	0	0	0	0	0	0	0	0	0	0	0
Candidatus_Cryosericota	8.63917e-07	0	0	0	0	2.35039e-06	0	1.29562e-06	7.73452e-07	0	0	0	0	0	0	0	1.84508e-08	1.73078e-06	0	0	0	0	0	0	0	0	0	0	0	0	0	0	0	0	1.53187e-07	0	0	0	0	0	0	0	0	0	1.73243e-07	0	0	0	0
Candidatus_Terrybacteria	0	0	0	0	0	0	1.59284e-06	0	0	0	0	0	0	0	0	0	0	0	0	0	0	0	0	0	0	0	0	1.50211e-08	0	1.53139e-08	0	0	0	0	0	0	0	0	0	5.8711e-07	0	0	0	0	0	0	0	0	0
Caldiserica	2.33678e-06	2.68702e-08	0	0	0	0	0	0	0	0	0	0	0	0	0	0	0	0	0	0	0	0	0	0	0	6.48256e-06	0	0	0	0	0	0	0	0	5.80699e-08	0	0	0	0	0	0	0	0	0	3.61653e-06	0	0	0	0
candidate_division_KD3_62	0	0	0	0	0	0	0	2.39098e-06	0	0	0	0	0	0	0	0	0	0	0	0	0	0	0	0	0	7.36521e-06	0	0	0	0	0	0	0	0	0	0	0	0	0	0	0	0	0	0	0	0	0	0	0
Candidatus_Hydrogenedentes	0	0	0	0	0	0	0	0	0	0	0	0	0	0	0	0	0	0	0	0	0	0	0	0	2.4424e-06	1.62467e-06	0	4.28073e-08	0	0	0	0	0	0	0	0	0	1.80796e-07	6.8586e-06	0	0	0	0	0	5.5237e-08	0	0	4.45938e-08	0
Candidatus_Bipolaricaulota	4.63907e-06	0	0	0	0	0	0	0	0	0	0	8.76176e-07	0	0	0	0	0	4.18765e-06	0	0	0	0	0	0	0	0	0	0	0	0	0	0	0	0	0	0	0	0	0	3.3851e-08	0	0	0	0	0	0	0	0	0
Balneolaeota	0	0	0	0	0	0	0	0	0	0	0	0	0	0	0	0	0	0	0	0	0	0	4.02819e-08	0	0	6.57446e-06	0	0	0	0	0	0	0	0	0	0	0	0	8.81535e-07	0	0	0	0	0	0	0	0	0	1.028e-07
Candidatus_Wallbacteria	0	0	0	0	0	0	0	0	0	0	0	0	0	0	0	0	0	0	0	0	0	0	0	0	0	0	3.31604e-06	3.42729e-07	0	0	0	0	0	5.40792e-08	0	3.36468e-06	6.00155e-07	0	0	4.57417e-07	0	6.12584e-06	0	0	0	0	0	0	0
Candidatus_Dadabacteria	0	0	0	0	0	0	0	1.44447e-07	0	0	0	0	0	0	0	0	0	0	0	0	0	0	0	0	0	5.66174e-06	0	0	1.93144e-08	0	0	1.96837e-06	1.62782e-07	0	0	0	0	0	0	0	0	0	3.38541e-08	0	0	0	0	0	0
Chrysiogenetes	0	0	0	0	0	0	0	0	0	0	0	0	0	0	0	0	0	0	0	0	0	0	0	0	0	0	0	0	0	0	0	0	0	0	0	0	0	0	0	0	0	0	0	0	0	0	0	0	0
Candidatus_Campbellbacteria	0	0	0	0	0	0	0	0	0	0	0	0	0	0	0	0	0	0	0	0	0	0	0	0	0	0	0	0	0	0	0	0	0	0	0	0	0	0	0	0	0	0	0	0	0	0	0	0	0
Candidatus_Doudnabacteria	0	0	0	0	0	0	0	9.61248e-08	0	0	0	0	0	0	0	0	0	0	0	0	0	0	0	0	0	0	0	0	0	0	0	0	0	0	0	0	0	0	0	0	0	0	0	0	0	0	0	0	0
Candidatus_Woesearchaeota	0	0	0	0	0	0	0	0	0	0	0	0	0	0	0	0	0	0	0	0	0	0	0	0	0	0	0	0	0	0	0	0	0	0	0	0	0	0	0	0	0	0	0	0	0	0	0	0	0
Candidatus_Omnitrophica	0	0	0	0	0	0	0	1.23508e-06	7.08582e-07	0	0	0	0	0	0	0	0	0	0	0	0	0	0	0	0	0	0	0	0	0	0	0	0	0	0	0	1.1564e-06	0	0	0	0	0	0	0	3.11941e-06	7.63186e-07	0	0	0
Candidatus_Riflebacteria	2.00217e-06	0	0	0	0	0	0	0	0	0	0	0	0	0	0	0	0	0	0	0	0	0	0	0	0	0	0	0	0	0	0	0	0	0	0	0	0	0	0	0	0	0	0	0	0	0	0	0	0
Candidatus_Fraserbacteria	0	0	0	0	0	0	0	0	0	0	0	0	0	0	0	0	0	0	0	0	0	0	0	0	0	0	0	0	0	0	0	1.22276e-06	3.37588e-06	0	0	0	0	0	0	0	0	0	0	0	0	0	0	0	0
Candidatus_Daviesbacteria	0	0	0	0	0	0	0	0	0	0	0	0	0	0	0	0	0	0	0	0	0	0	0	0	0	0	0	0	0	0	0	0	0	0	0	0	0	0	2.64733e-06	0	0	0	0	0	0	0	0	0	0
Candidatus_Edwardsbacteria	1.68285e-06	0	0	0	0	0	0	2.45726e-06	0	0	0	0	0	0	0	0	0	0	0	0	0	0	0	0	0	0	0	0	0	0	0	0	0	0	0	0	0	0	0	0	0	0	0	0	0	0	0	0	0
Candidatus_Brennerbacteria	0	0	0	0	0	0	0	1.9649e-06	0	0	0	0	0	0	0	0	0	0	0	0	0	0	0	0	0	0	0	0	0	0	0	0	0	0	0	0	0	0	0	0	0	0	0	0	0	0	0	0	0
Candidatus_Firestonebacteria	0	0	0	0	0	4.93924e-07	1.63307e-06	0	0	0	0	0	0	0	0	0	0	0	0	0	0	0	0	0	0	0	0	1.43005e-07	0	3.88779e-08	0	0	0	0	0	0	0	0	0	3.90806e-07	0	0	0	0	0	0	0	0	0
Candidatus_Pacebacteria	0	0	0	0	0	0	0	0	0	0	0	0	0	0	0	0	0	0	0	0	0	0	0	0	0	0	0	1.5696e-06	0	0	0	0	0	0	0	0	0	0	0	0	0	0	0	0	0	0	0	0	0
Candidatus_Levybacteria	0	0	0	0	0	0	0	0	0	0	0	0	0	1.28463e-06	0	0	0	0	0	0	0	0	0	0	0	0	0	0	0	0	0	0	0	0	0	0	0	0	0	0	0	6.63229e-08	0	0	0	0	0	0	0
candidate_division_WOR_3	0	0	0	0	0	0	0	0	0	0	0	0	0	0	0	0	0	0	0	0	0	0	0	0	0	0	0	0	0	0	0	5.30797e-07	2.63377e-07	0	0	0	0	0	0	0	0	0	0	0	0	0	0	0	0
Pisuviricota	0	0	0	0	0	0	0	0	0	0	0	0	0	0	0	0	0	0	0	0	0	0	0	0	0	0	0	0	0	0	0	0	0	0	0	0	0	9.59912e-08	9.78311e-07	0	0	0	0	0	0	0	0	0	0
Candidatus_Gracilibacteria	0	0	0	0	0	0	0	0	0	0	0	0	0	0	0	0	0	0	0	0	0	0	0	0	0	0	0	0	0	0	0	0	0	0	0	0	0	0	0	0	0	0	0	0	0	0	0	0	0
Abditibacteriota	0	2.16156e-07	0	0	0	0	0	0	0	0	0	0	0	0	0	0	0	0	0	0	0	0	0	0	0	0	0	0	0	0	0	0	0	0	0	0	0	0	0	0	0	0	0	0	0	0	0	0	0
Candidatus_Altiarchaeota	0	0	0	0	0	0	0	1.04386e-07	2.73099e-07	0	0	0	0	8.89358e-07	0	0	0	0	0	0	0	0	0	0	0	0	0	0	0	0	0	0	0	0	0	0	0	0	0	0	0	0	0	0	0	0	0	0	0
Candidatus_Micrarchaeota	0	0	0	0	0	0	0	5.54413e-08	6.28544e-07	0	0	0	0	0	0	0	0	0	0	0	0	0	0	0	0	0	0	0	0	0	0	0	0	0	0	0	0	0	0	0	0	0	0	0	0	0	0	0	0
Lenarviricota	0	0	0	0	0	0	0	0	0	0	0	0	0	0	0	0	0	0	0	0	0	0	0	0	0	0	0	0	0	0	0	0	0	0	0	0	0	0	0	0	0	0	0	0	0	0	0	0	0
[truncated: 97 more columns]

## Sheet: Supplementary Table 4
Supplementary Table 4, Differential abundance of gut species between AR and EF.
Species	log2_FC	p value	fdr	Direction	Genus	Family	Class	Phylum
Absiella_sp_AM27_20	-1.3887	0.00540201	0.0930903	Decreased	Absiella	Erysipelotrichaceae	Erysipelotrichia	Firmicutes
Acetanaerobacterium_elongatum	-1.34862	0.00112272	0.0482985	Decreased	Acetanaerobacterium	Ruminococcaceae	Clostridia	Firmicutes
Acetobacterium_tundrae	-1.57815	0.00116121	0.0485221	Decreased	Acetobacterium	Eubacteriaceae	Clostridia	Firmicutes
Acetobacterium_wieringae	-2.75331	0.000428552	0.038588	Decreased	Acetobacterium	Eubacteriaceae	Clostridia	Firmicutes
Acidaminobacter_hydrogenoformans	-1.12122	0.000178684	0.0327452	Decreased	Acidaminobacter	Clostridiales_Family_XII_Incertae_Sedis	Clostridia	Firmicutes
Acidiphilium_sp_CAG_727	-3.60427	0.00062055	0.0405446	Decreased	Acidiphilium	Acetobacteraceae	Alphaproteobacteria	Proteobacteria
Actinomyces_oris	-2.33066	0.00168816	0.0549689	Decreased	Actinomyces	Actinomycetaceae	Actinobacteria	Actinobacteria
Acutalibacter_muris	-2.22234	0.000907493	0.0457437	Decreased	Acutalibacter	Ruminococcaceae	Clostridia	Firmicutes
Aerococcus_urinae	-1.18236	0.000843324	0.0448708	Decreased	Aerococcus	Aerococcaceae	Bacilli	Firmicutes
Agathobacter_ruminis	-1.58574	0.00282147	0.0686472	Decreased	Agathobacter	Lachnospiraceae	Clostridia	Firmicutes
Agathobaculum_sp_Marseille_P7918	-1.32392	0.00188706	0.0577911	Decreased	Agathobaculum	Ruminococcaceae	Clostridia	Firmicutes
Alistipes_sp_AF14_19	-2.9065	0.00368515	0.0778018	Decreased	Alistipes	Rikenellaceae	Bacteroidia	Bacteroidetes
Alistipes_sp_An54	-1.94534	0.0043484	0.0834146	Decreased	Alistipes	Rikenellaceae	Bacteroidia	Bacteroidetes
Anaerobutyricum_hallii	-5.04947	0.00223024	0.0607111	Decreased	Anaerobutyricum	Lachnospiraceae	Clostridia	Firmicutes
Anaerolineaceae_bacterium	-5.96779	0.000252929	0.0329977	Decreased	Unclassified	Anaerolineaceae	Anaerolineae	Chloroflexi
Anaeromassilibacillus_senegalensis	-2.61528	6.34e-05	0.0267171	Decreased	Anaeromassilibacillus	Ruminococcaceae	Clostridia	Firmicutes
Anaeromassilibacillus_sp_Marseille_P3371	-1.58643	0.00317937	0.0726566	Decreased	Anaeromassilibacillus	Ruminococcaceae	Clostridia	Firmicutes
Anaeromassilibacillus_sp_Marseille_P4683	-2.64533	0.000421121	0.0382886	Decreased	Anaeromassilibacillus	Ruminococcaceae	Clostridia	Firmicutes
Anaeromicrobium_sediminis	-1.35797	0.000771556	0.0433565	Decreased	Anaeromicrobium	Clostridiaceae	Clostridia	Firmicutes
Anaerosporobacter_mobilis	-1.38047	0.000905815	0.0457437	Decreased	Anaerosporobacter	Lachnospiraceae	Clostridia	Firmicutes
Anaerostipes_sp_992a	-1.35435	0.0046199	0.0869119	Decreased	Anaerostipes	Lachnospiraceae	Clostridia	Firmicutes
Anaerotignum_faecicola	-2.08726	0.00190968	0.0578116	Decreased	Anaerotignum	Lachnospiraceae	Clostridia	Firmicutes
Anaerotruncus_sp_22A2_44	-2.06886	0.000833008	0.0445469	Decreased	Anaerotruncus	Ruminococcaceae	Clostridia	Firmicutes
Ancylomarina_subtilis	1.07958	0.00209621	0.0598161	Increased	Ancylomarina	Marinifilaceae	Bacteroidia	Bacteroidetes
Azospirillum_sp	-4.50213	0.0013177	0.0504068	Decreased	Azospirillum	Rhodospirillaceae	Alphaproteobacteria	Proteobacteria
Bacilliculturomica_massiliensis	-2.52779	0.0010917	0.0481705	Decreased	Bacilliculturomica	Clostridiales_Family_XIII_Incertae_Sedis	Clostridia	Firmicutes
bacterium_1XD21_13	-2.11812	0.00478078	0.088828	Decreased	Unclassified	Unclassified	Unclassified	Unclassified
bacterium_1xD42_62	-1.78215	0.00143856	0.0512863	Decreased	Unclassified	Unclassified	Unclassified	Unclassified
bacterium_1XD42_8	-2.36196	3.96e-06	0.0170947	Decreased	Unclassified	Unclassified	Unclassified	Unclassified
bacterium_1XD8_92	-1.79551	0.00216102	0.0607111	Decreased	Unclassified	Unclassified	Unclassified	Unclassified
bacterium_D16_29	-1.75763	0.00117448	0.0485221	Decreased	Unclassified	Unclassified	Unclassified	Unclassified
bacterium_D16_76	-2.07086	0.000444179	0.0388205	Decreased	Unclassified	Unclassified	Unclassified	Unclassified
Bacteroidaceae_bacterium	-2.45184	0.000142467	0.0320462	Decreased	Unclassified	Bacteroidaceae	Bacteroidia	Bacteroidetes
Bacteroidales_bacterium_43_8	-2.25882	0.00317741	0.0726566	Decreased	Unclassified	Unclassified	Bacteroidia	Bacteroidetes
Bacteroides_caecimuris	-1.46762	0.000568607	0.0393189	Decreased	Bacteroides	Bacteroidaceae	Bacteroidia	Bacteroidetes
Bacteroides_cellulosilyticus	-2.16543	0.00112322	0.0482985	Decreased	Bacteroides	Bacteroidaceae	Bacteroidia	Bacteroidetes
Bacteroides_cellulosilyticus_CAG_158	-2.56355	0.00190116	0.0578116	Decreased	Bacteroides	Bacteroidaceae	Bacteroidia	Bacteroidetes
Bacteroides_fluxus	-1.1368	0.000420419	0.0382886	Decreased	Bacteroides	Bacteroidaceae	Bacteroidia	Bacteroidetes
Bacteroides_ihuae	-1.76377	0.00357632	0.076855	Decreased	Bacteroides	Bacteroidaceae	Bacteroidia	Bacteroidetes
Bacteroides_ilei	-2.88279	0.000417998	0.0382886	Decreased	Bacteroides	Bacteroidaceae	Bacteroidia	Bacteroidetes
Bacteroides_intestinalis	-2.45506	0.000560587	0.0391111	Decreased	Bacteroides	Bacteroidaceae	Bacteroidia	Bacteroidetes
Bacteroides_intestinalis_CAG_315	-2.01592	0.00322691	0.0729517	Decreased	Bacteroides	Bacteroidaceae	Bacteroidia	Bacteroidetes
Bacteroides_koreensis	-2.3888	0.00276772	0.0682856	Decreased	Bacteroides	Bacteroidaceae	Bacteroidia	Bacteroidetes
Bacteroides_mediterraneensis	-3.09046	0.00116888	0.0485221	Decreased	Bacteroides	Bacteroidaceae	Bacteroidia	Bacteroidetes
Bacteroides_neonati	1.42685	0.00597051	0.097974	Increased	Bacteroides	Bacteroidaceae	Bacteroidia	Bacteroidetes
Bacteroides_phage_B124_14	-3.41621	0.00159825	0.053794	Decreased	Unclassified	Siphoviridae	Caudoviricetes	Uroviricota
Bacteroides_rodentium	-1.4949	0.000560567	0.0391111	Decreased	Bacteroides	Bacteroidaceae	Bacteroidia	Bacteroidetes
Bacteroides_salyersiae	-2.98388	0.00143032	0.0512863	Decreased	Bacteroides	Bacteroidaceae	Bacteroidia	Bacteroidetes
Bacteroides_sp_4_1_36	-1.46867	0.000664442	0.0411126	Decreased	Bacteroides	Bacteroidaceae	Bacteroidia	Bacteroidetes
Bacteroides_sp_43_46	-1.68897	0.00124665	0.0496254	Decreased	Bacteroides	Bacteroidaceae	Bacteroidia	Bacteroidetes
Bacteroides_sp_A1C1	-2.05992	0.00156389	0.053794	Decreased	Bacteroides	Bacteroidaceae	Bacteroidia	Bacteroidetes
Bacteroides_sp_AF04_22	-2.78066	0.000980183	0.0469654	Decreased	Bacteroides	Bacteroidaceae	Bacteroidia	Bacteroidetes
Bacteroides_sp_AF16_7	-1.89638	0.00452619	0.0856075	Decreased	Bacteroides	Bacteroidaceae	Bacteroidia	Bacteroidetes
Bacteroides_sp_AF20_13LB	-2.36648	0.00263232	0.066823	Decreased	Bacteroides	Bacteroidaceae	Bacteroidia	Bacteroidetes
Bacteroides_sp_AF25_38AC	-1.16372	0.00333961	0.0743823	Decreased	Bacteroides	Bacteroidaceae	Bacteroidia	Bacteroidetes
Bacteroides_sp_AF27_10BH	-2.59366	0.000243186	0.0329977	Decreased	Bacteroides	Bacteroidaceae	Bacteroidia	Bacteroidetes
Bacteroides_sp_AF29_11	-1.60451	0.00424416	0.082343	Decreased	Bacteroides	Bacteroidaceae	Bacteroidia	Bacteroidetes
Bacteroides_sp_AF32_8BH	-1.02188	0.000664351	0.0411126	Decreased	Bacteroides	Bacteroidaceae	Bacteroidia	Bacteroidetes
Bacteroides_sp_AF34_31BH	-1.34629	0.00115405	0.0485221	Decreased	Bacteroides	Bacteroidaceae	Bacteroidia	Bacteroidetes
Bacteroides_sp_AF36_11BH	-2.23981	0.000235971	0.0329977	Decreased	Bacteroides	Bacteroidaceae	Bacteroidia	Bacteroidetes
Bacteroides_sp_AF37_16AC	-1.22487	0.00196049	0.0583327	Decreased	Bacteroides	Bacteroidaceae	Bacteroidia	Bacteroidetes
Bacteroides_sp_AF39_16AC	-2.55445	0.000278385	0.0329977	Decreased	Bacteroides	Bacteroidaceae	Bacteroidia	Bacteroidetes
Bacteroides_sp_AM07_18	-1.75177	0.00332646	0.0743823	Decreased	Bacteroides	Bacteroidaceae	Bacteroidia	Bacteroidetes
Bacteroides_sp_AM16_24	-2.12767	1.05e-05	0.0170947	Decreased	Bacteroides	Bacteroidaceae	Bacteroidia	Bacteroidetes
Bacteroides_sp_AM25_34	-1.86959	0.00379676	0.0787378	Decreased	Bacteroides	Bacteroidaceae	Bacteroidia	Bacteroidetes
Bacteroides_sp_AM26_2	-1.23462	0.000886596	0.0455624	Decreased	Bacteroides	Bacteroidaceae	Bacteroidia	Bacteroidetes
Bacteroides_sp_AM27_13	-1.8773	0.00566253	0.0949916	Decreased	Bacteroides	Bacteroidaceae	Bacteroidia	Bacteroidetes
Bacteroides_sp_AM32_11AC	-2.78806	0.0019813	0.058632	Decreased	Bacteroides	Bacteroidaceae	Bacteroidia	Bacteroidetes
Bacteroides_sp_AM44_19	-2.15943	0.000280781	0.0329977	Decreased	Bacteroides	Bacteroidaceae	Bacteroidia	Bacteroidetes
Bacteroides_sp_An19	-3.37913	0.000268095	0.0329977	Decreased	Bacteroides	Bacteroidaceae	Bacteroidia	Bacteroidetes
Bacteroides_sp_AR29	-2.78656	2.14e-05	0.0229501	Decreased	Bacteroides	Bacteroidaceae	Bacteroidia	Bacteroidetes
Bacteroides_sp_CAG_189	-2.72665	0.00025231	0.0329977	Decreased	Bacteroides	Bacteroidaceae	Bacteroidia	Bacteroidetes
Bacteroides_sp_CAG_20	-2.7934	0.00513641	0.0923416	Decreased	Bacteroides	Bacteroidaceae	Bacteroidia	Bacteroidetes
Bacteroides_sp_CAG_530	-1.35496	0.000892942	0.0456657	Decreased	Bacteroides	Bacteroidaceae	Bacteroidia	Bacteroidetes
Bacteroides_sp_CAG_598	-1.64472	0.00057103	0.0393189	Decreased	Bacteroides	Bacteroidaceae	Bacteroidia	Bacteroidetes
Bacteroides_sp_CAG_633	-2.64196	0.00220781	0.0607111	Decreased	Bacteroides	Bacteroidaceae	Bacteroidia	Bacteroidetes
Bacteroides_sp_CAG_661	-3.25011	0.00217305	0.0607111	Decreased	Bacteroides	Bacteroidaceae	Bacteroidia	Bacteroidetes
Bacteroides_sp_CAG_714	-1.83241	0.000530254	0.0391111	Decreased	Bacteroides	Bacteroidaceae	Bacteroidia	Bacteroidetes
Bacteroides_sp_D20	-2.42068	0.00045859	0.0388205	Decreased	Bacteroides	Bacteroidaceae	Bacteroidia	Bacteroidetes
Bacteroides_sp_NM69_E16B	-1.85905	0.000153882	0.0320462	Decreased	Bacteroides	Bacteroidaceae	Bacteroidia	Bacteroidetes
Bacteroides_sp_OF03_11BH	-1.87715	0.000808116	0.0441114	Decreased	Bacteroides	Bacteroidaceae	Bacteroidia	Bacteroidetes
Bacteroides_sp_OF04_15BH	-1.62472	0.000510517	0.0391111	Decreased	Bacteroides	Bacteroidaceae	Bacteroidia	Bacteroidetes
Bacteroides_sp_OM05_12	-5.28555	0.000863987	0.0452841	Decreased	Bacteroides	Bacteroidaceae	Bacteroidia	Bacteroidetes
Bacteroides_sp_UW	-2.12741	0.0042158	0.0823195	Decreased	Bacteroides	Bacteroidaceae	Bacteroidia	Bacteroidetes
Bacteroides_stercorirosoris	-1.05971	0.00126782	0.0497828	Decreased	Bacteroides	Bacteroidaceae	Bacteroidia	Bacteroidetes
Bacteroides_timonensis	-2.04599	0.0012806	0.0497828	Decreased	Bacteroides	Bacteroidaceae	Bacteroidia	Bacteroidetes
Bacteroides_uniformis	-2.05863	0.000854175	0.0449936	Decreased	Bacteroides	Bacteroidaceae	Bacteroidia	Bacteroidetes
Bacteroides_uniformis_CAG_3	-2.59146	0.00359654	0.076855	Decreased	Bacteroides	Bacteroidaceae	Bacteroidia	Bacteroidetes
Bacteroides_xylanolyticus	-1.79721	0.000818124	0.0443799	Decreased	Bacteroides	Bacteroidaceae	Bacteroidia	Bacteroidetes
Bacteroidetes_bacterium_GWA2_42_15	-2.44472	0.00544315	0.0930903	Decreased	Unclassified	Unclassified	Unclassified	Bacteroidetes
Bacteroidetes_bacterium_GWC1_47_7	-2.38033	0.00544315	0.0930903	Decreased	Unclassified	Unclassified	Unclassified	Bacteroidetes
Bacteroidetes_bacterium_GWF2_40_14	-1.99591	0.00171127	0.0554715	Decreased	Unclassified	Unclassified	Unclassified	Bacteroidetes
Barnesiella_sp_An22	-1.62364	0.00222299	0.0607111	Decreased	Barnesiella	Barnesiellaceae	Bacteroidia	Bacteroidetes
Bifidobacterium_lemurum	-1.62359	0.000468431	0.0388205	Decreased	Bifidobacterium	Bifidobacteriaceae	Actinobacteria	Actinobacteria
Bifidobacterium_pullorum	-4.44872	0.00390336	0.0799101	Decreased	Bifidobacterium	Bifidobacteriaceae	Actinobacteria	Actinobacteria
Bifidobacterium_saeculare	-3.17325	0.00280235	0.0683765	Decreased	Bifidobacterium	Bifidobacteriaceae	Actinobacteria	Actinobacteria
Blautia_hansenii	-1.1506	0.00542303	0.0930903	Decreased	Blautia	Lachnospiraceae	Clostridia	Firmicutes
Blautia_hydrogenotrophica	-3.44198	0.00458764	0.0864678	Decreased	Blautia	Lachnospiraceae	Clostridia	Firmicutes
Blautia_hydrogenotrophica_CAG_147	-2.68674	0.00391662	0.0799101	Decreased	Blautia	Lachnospiraceae	Clostridia	Firmicutes
Blautia_luti	-3.08313	0.00365202	0.077257	Decreased	Blautia	Lachnospiraceae	Clostridia	Firmicutes
Blautia_obeum	-2.27732	0.00377767	0.0784966	Decreased	Blautia	Lachnospiraceae	Clostridia	Firmicutes
Blautia_producta	-2.18652	0.000304386	0.0329977	Decreased	Blautia	Lachnospiraceae	Clostridia	Firmicutes
Blautia_sp_AF13_16	-1.98807	0.0012746	0.0497828	Decreased	Blautia	Lachnospiraceae	Clostridia	Firmicutes
Blautia_sp_AF26_2	-4.29169	0.00514449	0.0923416	Decreased	Blautia	Lachnospiraceae	Clostridia	Firmicutes
Blautia_sp_AF34_10	-2.9592	0.00256719	0.065485	Decreased	Blautia	Lachnospiraceae	Clostridia	Firmicutes
Blautia_sp_AM23_13AC	-4.56796	0.00320766	0.0729517	Decreased	Blautia	Lachnospiraceae	Clostridia	Firmicutes
Blautia_sp_AM42_2	-4.10604	0.00571049	0.0954133	Decreased	Blautia	Lachnospiraceae	Clostridia	Firmicutes
Blautia_sp_An46	-1.68623	0.00224127	0.0607111	Decreased	Blautia	Lachnospiraceae	Clostridia	Firmicutes
Blautia_sp_N6H1_15	-3.11167	0.0016703	0.0549625	Decreased	Blautia	Lachnospiraceae	Clostridia	Firmicutes
Blautia_sp_OF01_4LB	-1.73826	0.00175356	0.055981	Decreased	Blautia	Lachnospiraceae	Clostridia	Firmicutes
Blautia_sp_OF11_22	-2.11379	0.000303601	0.0329977	Decreased	Blautia	Lachnospiraceae	Clostridia	Firmicutes
Blautia_sp_OM05_6	-3.94715	0.00588289	0.0969895	Decreased	Blautia	Lachnospiraceae	Clostridia	Firmicutes
Blautia_sp_OM07_19	-2.56917	0.00132058	0.0504068	Decreased	Blautia	Lachnospiraceae	Clostridia	Firmicutes
Blautia_wexlerae	-2.88769	0.00302297	0.071246	Decreased	Blautia	Lachnospiraceae	Clostridia	Firmicutes
Brevibacillus_laterosporus	-1.27874	0.00615105	0.0997771	Decreased	Brevibacillus	Paenibacillaceae	Bacilli	Firmicutes
Butyricicoccus_sp_AF15_40	-1.77843	0.000298016	0.0329977	Decreased	Butyricicoccus	Clostridiaceae	Clostridia	Firmicutes
Butyricicoccus_sp_AF22_28AC	-2.60423	0.00107269	0.0480886	Decreased	Butyricicoccus	Clostridiaceae	Clostridia	Firmicutes
Butyricicoccus_sp_AF24_19AC	-1.63053	0.00308843	0.0724119	Decreased	Butyricicoccus	Clostridiaceae	Clostridia	Firmicutes
Butyricicoccus_sp_AM05_1	-1.81187	0.000388512	0.0375502	Decreased	Butyricicoccus	Clostridiaceae	Clostridia	Firmicutes
Butyricicoccus_sp_AM18_35	-1.67456	0.00364248	0.0772104	Decreased	Butyricicoccus	Clostridiaceae	Clostridia	Firmicutes
Butyricicoccus_sp_AM29_23AC	-2.26546	0.00120006	0.0486257	Decreased	Butyricicoccus	Clostridiaceae	Clostridia	Firmicutes
Butyricicoccus_sp_AM42_5AC	-3.32478	7.9e-05	0.027653	Decreased	Butyricicoccus	Clostridiaceae	Clostridia	Firmicutes
Butyricicoccus_sp_BIOML_A1	-2.41317	0.000117136	0.0320462	Decreased	Butyricicoccus	Clostridiaceae	Clostridia	Firmicutes
Butyricicoccus_sp_OF10_2	-1.98513	0.00486413	0.0899011	Decreased	Butyricicoccus	Clostridiaceae	Clostridia	Firmicutes
Butyricicoccus_sp_OM04_18BH	-2.12129	0.00223312	0.0607111	Decreased	Butyricicoccus	Clostridiaceae	Clostridia	Firmicutes
Butyricicoccus_sp_OM06_6AC	-2.95385	3.82e-05	0.0244679	Decreased	Butyricicoccus	Clostridiaceae	Clostridia	Firmicutes
Butyricimonas_faecalis	-1.17942	0.00287638	0.0689362	Decreased	Butyricimonas	Odoribacteraceae	Bacteroidia	Bacteroidetes
Butyricimonas_sp_Marseille_P3923	-3.27004	0.00047668	0.0389288	Decreased	Butyricimonas	Odoribacteraceae	Bacteroidia	Bacteroidetes
Butyrivibrio_crossotus	-1.71613	0.0037605	0.0784966	Decreased	Butyrivibrio	Lachnospiraceae	Clostridia	Firmicutes
Butyrivibrio_sp_AE2032	-2.16695	0.00107053	0.0480886	Decreased	Butyrivibrio	Lachnospiraceae	Clostridia	Firmicutes
Butyrivibrio_sp_INlla16	-1.31539	0.00138912	0.0511823	Decreased	Butyrivibrio	Lachnospiraceae	Clostridia	Firmicutes
Butyrivibrio_sp_MC2021	-2.08482	0.00196203	0.0583327	Decreased	Butyrivibrio	Lachnospiraceae	Clostridia	Firmicutes
Butyrivibrio_sp_TB	-1.31955	0.00169055	0.0549689	Decreased	Butyrivibrio	Lachnospiraceae	Clostridia	Firmicutes
Butyrivibrio_sp_XBB1001	-1.58865	0.00515008	0.0923416	Decreased	Butyrivibrio	Lachnospiraceae	Clostridia	Firmicutes
Candidatus_Borkfalkia_ceftriaxoniphila	-7.3581	0.000878078	0.0453473	Decreased	Candidatus_Borkfalkia	Candidatus_Borkfalkiaceae	Clostridia	Firmicutes
Candidatus_Soleaferrea_massiliensis	-2.23833	0.00049824	0.0391111	Decreased	Candidatus_Soleaferrea	Ruminococcaceae	Clostridia	Firmicutes
Candidatus_Stoquefichus_sp_KLE1796	-1.33968	0.0010012	0.0469654	Decreased	Candidatus_Stoquefichus	Erysipelotrichaceae	Erysipelotrichia	Firmicutes
Caprobacter_fermentans	-1.61327	0.00019031	0.0327508	Decreased	Caprobacter	Ruminococcaceae	Clostridia	Firmicutes
Caproiciproducens_galactitolivorans	-2.29569	0.000276147	0.0329977	Decreased	Caproiciproducens	Ruminococcaceae	Clostridia	Firmicutes
Caproiciproducens_sp_NJN_50	-1.48913	0.000133169	0.0320462	Decreased	Caproiciproducens	Ruminococcaceae	Clostridia	Firmicutes
Catenibacterium_mitsuokai	-2.4933	0.00139273	0.0511823	Decreased	Catenibacterium	Erysipelotrichaceae	Erysipelotrichia	Firmicutes
Chloroflexi_bacterium	-3.29156	0.00153819	0.0535659	Decreased	Unclassified	Unclassified	Unclassified	Chloroflexi
Christensenella_sp_AF73_05CM02	-2.97412	0.000180277	0.0327452	Decreased	Christensenella	Christensenellaceae	Clostridia	Firmicutes
Christensenella_sp_Marseille_P3954	-2.56062	5.88e-05	0.0260505	Decreased	Christensenella	Christensenellaceae	Clostridia	Firmicutes
Christensenellaceae_bacterium	-1.16875	0.00499161	0.091138	Decreased	Unclassified	Christensenellaceae	Clostridia	Firmicutes
Clostridia_bacterium_BRH_c25	-2.03371	0.00144042	0.0512863	Decreased	Unclassified	Unclassified	Clostridia	Firmicutes
Clostridia_bacterium_UC5_1_1D1	-3.38318	2.46e-05	0.0232563	Decreased	Unclassified	Unclassified	Clostridia	Firmicutes
Clostridia_bacterium_UC5_1_1D10	-1.03416	0.00128541	0.0497859	Decreased	Unclassified	Unclassified	Clostridia	Firmicutes
Clostridia_bacterium_UC5_1_1E11	-2.05039	0.00569723	0.0954133	Decreased	Unclassified	Unclassified	Clostridia	Firmicutes
Clostridia_bacterium_UC5_1_2F7	-3.32391	0.00223048	0.0607111	Decreased	Unclassified	Unclassified	Clostridia	Firmicutes
Clostridia_bacterium_UC5_1_2G4	-1.73424	0.00493052	0.090651	Decreased	Unclassified	Unclassified	Clostridia	Firmicutes
Clostridia_bacterium_UC5_1_2H11	-2.63398	7.76e-05	0.027653	Decreased	Unclassified	Unclassified	Clostridia	Firmicutes
Clostridiaceae_bacterium	-2.6774	0.00542303	0.0930903	Decreased	Unclassified	Clostridiaceae	Clostridia	Firmicutes
Clostridiaceae_bacterium_68_1_5	-1.15295	0.00272311	0.067614	Decreased	Unclassified	Clostridiaceae	Clostridia	Firmicutes
Clostridiaceae_bacterium_AF02_42	-1.64454	8.14e-05	0.027653	Decreased	Unclassified	Clostridiaceae	Clostridia	Firmicutes
Clostridiaceae_bacterium_AF18_31LB	-1.50274	0.00176608	0.0560413	Decreased	Unclassified	Clostridiaceae	Clostridia	Firmicutes
Clostridiaceae_bacterium_AF29_16BH	1.09842	0.00594832	0.0977622	Increased	Unclassified	Clostridiaceae	Clostridia	Firmicutes
Clostridiaceae_bacterium_AF31_3BH	-1.68741	0.00076477	0.0433164	Decreased	Unclassified	Clostridiaceae	Clostridia	Firmicutes
Clostridiaceae_bacterium_AF42_6	-1.79271	0.000873365	0.0453473	Decreased	Unclassified	Clostridiaceae	Clostridia	Firmicutes
Clostridiaceae_bacterium_AM27_36LB	-1.45019	0.00109179	0.0481705	Decreased	Unclassified	Clostridiaceae	Clostridia	Firmicutes
Clostridiaceae_bacterium_OF09_1	-2.3509	0.000457168	0.0388205	Decreased	Unclassified	Clostridiaceae	Clostridia	Firmicutes
Clostridiales_bacterium_1_7_47FAA	-2.38347	3.25e-05	0.0244029	Decreased	Unclassified	Unclassified	Clostridia	Firmicutes
Clostridiales_bacterium_36_14	-1.95754	0.000628038	0.0405446	Decreased	Unclassified	Unclassified	Clostridia	Firmicutes
Clostridiales_bacterium_41_12_two_minus	-3.46927	0.00184162	0.0573258	Decreased	Unclassified	Unclassified	Clostridia	Firmicutes
Clostridiales_bacterium_42_27	-4.38986	1.16e-05	0.0170947	Decreased	Unclassified	Unclassified	Clostridia	Firmicutes
Clostridiales_bacterium_43_6	-2.37541	0.00167005	0.0549625	Decreased	Unclassified	Unclassified	Clostridia	Firmicutes
Clostridiales_bacterium_45_37	-2.41124	0.00284976	0.0689287	Decreased	Unclassified	Unclassified	Clostridia	Firmicutes
Clostridiales_bacterium_52_15	-2.44594	0.000246928	0.0329977	Decreased	Unclassified	Unclassified	Clostridia	Firmicutes
Clostridiales_bacterium_Choco116	-1.69559	0.00322691	0.0729517	Decreased	Unclassified	Unclassified	Clostridia	Firmicutes
Clostridiales_bacterium_Marseille_P5551	-1.93248	4.85e-05	0.0244679	Decreased	Unclassified	Unclassified	Clostridia	Firmicutes
Clostridiales_bacterium_TF09_2AC	-1.09489	0.00209326	0.0598161	Decreased	Unclassified	Unclassified	Clostridia	Firmicutes
Clostridiales_bacterium_VE202_03	-2.30907	0.000140264	0.0320462	Decreased	Unclassified	Unclassified	Clostridia	Firmicutes
Clostridiales_bacterium_VE202_06	-2.0381	0.000221918	0.0329977	Decreased	Unclassified	Unclassified	Clostridia	Firmicutes
Clostridiales_bacterium_VE202_18	-3.2574	0.00408283	0.0808507	Decreased	Unclassified	Unclassified	Clostridia	Firmicutes
Clostridiales_bacterium_VE202_21	-2.4126	0.000653805	0.0411126	Decreased	Unclassified	Unclassified	Clostridia	Firmicutes
Clostridiales_bacterium_VE202_27	-1.75678	0.00177897	0.0561122	Decreased	Unclassified	Unclassified	Clostridia	Firmicutes
Clostridiales_bacterium_VE202_28	-1.99611	0.000212095	0.0328591	Decreased	Unclassified	Unclassified	Clostridia	Firmicutes
Clostridium_beijerinckii	-1.99305	0.000805405	0.0441114	Decreased	Clostridium	Clostridiaceae	Clostridia	Firmicutes
Clostridium_butyricum	-1.65281	0.00396706	0.0799101	Decreased	Clostridium	Clostridiaceae	Clostridia	Firmicutes
Clostridium_clostridioforme_CAG_132	1.2193	0.00234844	0.0624428	Increased	Clostridium	Clostridiaceae	Clostridia	Firmicutes
Clostridium_jeddahense	-1.58495	0.000665188	0.0411126	Decreased	Clostridium	Clostridiaceae	Clostridia	Firmicutes
Clostridium_leptum	-2.02498	0.000208863	0.0328591	Decreased	Unclassified	Ruminococcaceae	Clostridia	Firmicutes
Clostridium_leptum_CAG_27	-2.24878	0.000513449	0.0391111	Decreased	Clostridium	Clostridiaceae	Clostridia	Firmicutes
Clostridium_merdae	-2.69781	0.000672476	0.0411126	Decreased	Clostridium	Clostridiaceae	Clostridia	Firmicutes
Clostridium_methylpentosum	-1.59375	7.29e-05	0.027653	Decreased	Unclassified	Ruminococcaceae	Clostridia	Firmicutes
Clostridium_minihomine	-2.51646	0.000174707	0.0327452	Decreased	Clostridium	Clostridiaceae	Clostridia	Firmicutes
Clostridium_phoceensis	-2.45229	0.00166808	0.0549625	Decreased	Clostridium	Clostridiaceae	Clostridia	Firmicutes
Clostridium_polynesiense	-1.57225	0.000924824	0.0459577	Decreased	Clostridium	Clostridiaceae	Clostridia	Firmicutes
Clostridium_populeti	-1.81611	0.00402598	0.0805092	Decreased	Lachnoclostridium	Lachnospiraceae	Clostridia	Firmicutes
Clostridium_saccharogumia	-1.24971	0.00469432	0.0878412	Decreased	Erysipelatoclostridium	Erysipelotrichaceae	Erysipelotrichia	Firmicutes
Clostridium_saccharoperbutylacetonicum	-1.81602	0.000980577	0.0469654	Decreased	Clostridium	Clostridiaceae	Clostridia	Firmicutes
Clostridium_scindens	-3.32871	0.000808089	0.0441114	Decreased	Lachnoclostridium	Lachnospiraceae	Clostridia	Firmicutes
Clostridium_sp_AF02_29	-2.13783	0.000248168	0.0329977	Decreased	Clostridium	Clostridiaceae	Clostridia	Firmicutes
Clostridium_sp_AF12_19	-1.297	0.00104405	0.0474096	Decreased	Clostridium	Clostridiaceae	Clostridia	Firmicutes
Clostridium_sp_AF15_17LB	-1.16575	0.00110375	0.0482931	Decreased	Clostridium	Clostridiaceae	Clostridia	Firmicutes
Clostridium_sp_AF15_41	-1.58937	0.00544315	0.0930903	Decreased	Clostridium	Clostridiaceae	Clostridia	Firmicutes
Clostridium_sp_AF22_10	-1.50206	0.00269613	0.0673661	Decreased	Clostridium	Clostridiaceae	Clostridia	Firmicutes
Clostridium_sp_AF24_2LB	-1.04633	0.00172894	0.0558722	Decreased	Clostridium	Clostridiaceae	Clostridia	Firmicutes
Clostridium_sp_AF27_2AA	-4.33738	0.00523912	0.0929336	Decreased	Clostridium	Clostridiaceae	Clostridia	Firmicutes
Clostridium_sp_AF32_12BH	-1.8831	0.00109281	0.0481705	Decreased	Clostridium	Clostridiaceae	Clostridia	Firmicutes
Clostridium_sp_AF43_10	-1.18298	0.0060634	0.0991894	Decreased	Clostridium	Clostridiaceae	Clostridia	Firmicutes
Clostridium_sp_AF50_3	-1.43229	0.00209231	0.0598161	Decreased	Clostridium	Clostridiaceae	Clostridia	Firmicutes
Clostridium_sp_AM09_51	-1.35219	0.000306955	0.0329977	Decreased	Clostridium	Clostridiaceae	Clostridia	Firmicutes
Clostridium_sp_AM16_23	-1.92654	0.00154062	0.0535659	Decreased	Clostridium	Clostridiaceae	Clostridia	Firmicutes
Clostridium_sp_AM22_11AC	-1.13952	0.00231423	0.0621951	Decreased	Clostridium	Clostridiaceae	Clostridia	Firmicutes
Clostridium_sp_AM22_16AC	-1.2142	0.00237135	0.0627692	Decreased	Clostridium	Clostridiaceae	Clostridia	Firmicutes
Clostridium_sp_AM27_28	-1.92583	0.00187811	0.0577911	Decreased	Clostridium	Clostridiaceae	Clostridia	Firmicutes
Clostridium_sp_AM32_2	-1.9528	0.000587777	0.0396938	Decreased	Clostridium	Clostridiaceae	Clostridia	Firmicutes
Clostridium_sp_AM33_3	-2.89151	0.00433496	0.0834146	Decreased	Clostridium	Clostridiaceae	Clostridia	Firmicutes
Clostridium_sp_AM34_11AC	-1.88573	0.00125012	0.0496254	Decreased	Clostridium	Clostridiaceae	Clostridia	Firmicutes
Clostridium_sp_ATCC_BAA_442	-1.90241	0.000322957	0.0337089	Decreased	Clostridium	Clostridiaceae	Clostridia	Firmicutes
Clostridium_sp_C105KSO13	-2.05301	0.0013936	0.0511823	Decreased	Clostridium	Clostridiaceae	Clostridia	Firmicutes
Clostridium_sp_CAG_12237_41	-1.76786	0.00158998	0.053794	Decreased	Clostridium	Clostridiaceae	Clostridia	Firmicutes
Clostridium_sp_CAG_138	-4.71452	0.00060564	0.0401284	Decreased	Clostridium	Clostridiaceae	Clostridia	Firmicutes
Clostridium_sp_CAG_169	-1.77188	0.00210648	0.0598161	Decreased	Clostridium	Clostridiaceae	Clostridia	Firmicutes
Clostridium_sp_CAG_221	-1.03183	0.00159709	0.053794	Decreased	Clostridium	Clostridiaceae	Clostridia	Firmicutes
Clostridium_sp_CAG_277	-1.61321	0.00583137	0.0962907	Decreased	Clostridium	Clostridiaceae	Clostridia	Firmicutes
Clostridium_sp_CAG_352	-1.81059	0.00030235	0.0329977	Decreased	Clostridium	Clostridiaceae	Clostridia	Firmicutes
Clostridium_sp_CAG_964	-2.48419	4.64e-05	0.0244679	Decreased	Clostridium	Clostridiaceae	Clostridia	Firmicutes
Clostridium_sp_D5	-2.47329	3.47e-05	0.0244029	Decreased	Clostridium	Clostridiaceae	Clostridia	Firmicutes
Clostridium_sp_KLE_1755	-1.8959	0.000140756	0.0320462	Decreased	Clostridium	Clostridiaceae	Clostridia	Firmicutes
Clostridium_sp_KNHs214	-1.66055	0.00110476	0.0482931	Decreased	Clostridium	Clostridiaceae	Clostridia	Firmicutes
Clostridium_sp_KNHs216	-2.50565	5.68e-05	0.0260505	Decreased	Clostridium	Clostridiaceae	Clostridia	Firmicutes
Clostridium_sp_L2_50	-2.20603	0.00150436	0.0527914	Decreased	Clostridium	Clostridiaceae	Clostridia	Firmicutes
Clostridium_sp_Marseille_P7770	-3.30445	0.00402767	0.0805092	Decreased	Clostridium	Clostridiaceae	Clostridia	Firmicutes
Clostridium_sp_MSTE9	-1.25971	0.000275194	0.0329977	Decreased	Clostridium	Clostridiaceae	Clostridia	Firmicutes
Clostridium_sp_OF09_36	-1.99138	0.00164012	0.0546794	Decreased	Clostridium	Clostridiaceae	Clostridia	Firmicutes
Clostridium_sp_OF13_4	-1.67882	0.000825673	0.0443799	Decreased	Clostridium	Clostridiaceae	Clostridia	Firmicutes
Clostridium_sp_OM02_18AC	-2.14124	0.00060564	0.0401284	Decreased	Clostridium	Clostridiaceae	Clostridia	Firmicutes
Clostridium_sp_OM04_12AA	-2.55099	0.00139868	0.0511823	Decreased	Clostridium	Clostridiaceae	Clostridia	Firmicutes
Clostridium_sp_TF11_13AC	-2.33591	0.00554742	0.093898	Decreased	Clostridium	Clostridiaceae	Clostridia	Firmicutes
Clostridium_sp_TM06_18	-3.62607	0.00423025	0.0823195	Decreased	Clostridium	Clostridiaceae	Clostridia	Firmicutes
Clostridium_sporosphaeroides	-1.82252	0.000286745	0.0329977	Decreased	Unclassified	Ruminococcaceae	Clostridia	Firmicutes
Clostridium_tertium	-3.3459	0.00221834	0.0607111	Decreased	Clostridium	Clostridiaceae	Clostridia	Firmicutes
Clostridium_viride	-2.23977	0.0036401	0.0772104	Decreased	Unclassified	Ruminococcaceae	Clostridia	Firmicutes
Colidextribacter_sp_OB_20	-1.23748	0.00244428	0.0637389	Decreased	Colidextribacter	Unclassified	Clostridia	Firmicutes
Collinsella_aerofaciens	-3.55974	0.000187672	0.0327508	Decreased	Collinsella	Coriobacteriaceae	Coriobacteriia	Actinobacteria
Collinsella_sp_AM34_10	-1.07847	0.00544315	0.0930903	Decreased	Collinsella	Coriobacteriaceae	Coriobacteriia	Actinobacteria
Collinsella_sp_BIOML_A2	-1.41278	0.0043959	0.0837446	Decreased	Collinsella	Coriobacteriaceae	Coriobacteriia	Actinobacteria
Collinsella_sp_OF02_10	-2.16917	0.00393195	0.0799101	Decreased	Collinsella	Coriobacteriaceae	Coriobacteriia	Actinobacteria
Collinsella_sp_OM08_14AT	-1.44464	0.00417303	0.0821106	Decreased	Collinsella	Coriobacteriaceae	Coriobacteriia	Actinobacteria
Collinsella_sp_TF05_9AC	-2.06234	0.00269364	0.0673661	Decreased	Collinsella	Coriobacteriaceae	Coriobacteriia	Actinobacteria
Collinsella_sp_TF07_1	-1.88155	0.00180698	0.0564883	Decreased	Collinsella	Coriobacteriaceae	Coriobacteriia	Actinobacteria
Coprobacillus_sp_3_3_56FAA	-4.33612	0.000641104	0.0409335	Decreased	Coprobacillus	Erysipelotrichaceae	Erysipelotrichia	Firmicutes
Coprobacillus_sp_AF13_25	-1.45883	0.00238231	0.0629015	Decreased	Coprobacillus	Erysipelotrichaceae	Erysipelotrichia	Firmicutes
Coprobacillus_sp_AM28_15LB	-2.67593	0.00031307	0.0333151	Decreased	Coprobacillus	Erysipelotrichaceae	Erysipelotrichia	Firmicutes
Coprobacillus_sp_AM37_9BH	-1.26664	0.00317698	0.0726566	Decreased	Coprobacillus	Erysipelotrichaceae	Erysipelotrichia	Firmicutes
Coprobacillus_sp_D7	-3.59205	0.000107961	0.0307397	Decreased	Coprobacillus	Erysipelotrichaceae	Erysipelotrichia	Firmicutes
Coprobacter_fastidiosus	-1.15185	0.00486205	0.0899011	Decreased	Coprobacter	Barnesiellaceae	Bacteroidia	Bacteroidetes
Coprococcus_catus	-2.39166	0.00571484	0.0954133	Decreased	Coprococcus	Lachnospiraceae	Clostridia	Firmicutes
Coprococcus_comes	-2.07726	0.00437149	0.083582	Decreased	Coprococcus	Lachnospiraceae	Clostridia	Firmicutes
Coprococcus_sp_AF16_22	-2.06575	0.000555088	0.0391111	Decreased	Coprococcus	Lachnospiraceae	Clostridia	Firmicutes
Coprococcus_sp_AM27_12LB	-2.92386	0.0055503	0.093898	Decreased	Coprococcus	Lachnospiraceae	Clostridia	Firmicutes
Coriobacteriaceae_bacterium	-2.61976	0.00032317	0.0337089	Decreased	Unclassified	Coriobacteriaceae	Coriobacteriia	Actinobacteria
Coriobacteriaceae_bacterium_CHKCI002	-3.24115	0.00219566	0.0607111	Decreased	Unclassified	Coriobacteriaceae	Coriobacteriia	Actinobacteria
Croceibacter_phage_P2559S	-3.85419	0.000522768	0.0391111	Decreased	Unclassified	Siphoviridae	Caudoviricetes	Uroviricota
Dehalobacter_restrictus	-1.58691	0.00156309	0.053794	Decreased	Dehalobacter	Peptococcaceae	Clostridia	Firmicutes
Deltaproteobacteria_bacterium	-4.47652	4.01e-05	0.0244679	Decreased	Unclassified	Unclassified	Deltaproteobacteria	Proteobacteria
Desulfotomaculum_sp_OF05_3	-2.78299	0.00329183	0.0739435	Decreased	Desulfotomaculum	Peptococcaceae	Clostridia	Firmicutes
Desulfovibrio_legallii	-1.83033	0.00355337	0.076855	Decreased	Desulfovibrio	Desulfovibrionaceae	Deltaproteobacteria	Proteobacteria
Desulfovibrio_piger	-4.60698	0.00523912	0.0929336	Decreased	Desulfovibrio	Desulfovibrionaceae	Deltaproteobacteria	Proteobacteria
Desulfovibrio_sp_An276	1.39674	0.00233122	0.0624428	Increased	Desulfovibrio	Desulfovibrionaceae	Deltaproteobacteria	Proteobacteria
Desulfovibrio_sp_PG_178_WT_4	-1.35003	0.000421592	0.0382886	Decreased	Desulfovibrio	Desulfovibrionaceae	Deltaproteobacteria	Proteobacteria
Desulfovibrio_vulgaris	-1.30275	0.00270488	0.0673661	Decreased	Desulfovibrio	Desulfovibrionaceae	Deltaproteobacteria	Proteobacteria
Desulfovibrionaceae_bacterium	-2.44135	0.000134612	0.0320462	Decreased	Unclassified	Desulfovibrionaceae	Deltaproteobacteria	Proteobacteria
Dorea_longicatena	-2.84067	0.00167622	0.0549625	Decreased	Dorea	Lachnospiraceae	Clostridia	Firmicutes
Dorea_sp_AM10_31	-1.98449	0.00177897	0.0561122	Decreased	Dorea	Lachnospiraceae	Clostridia	Firmicutes
Dorea_sp_CAG_317	-1.82348	0.001253	0.0496254	Decreased	Dorea	Lachnospiraceae	Clostridia	Firmicutes
Dorea_sp_D27	-3.4368	2.87e-05	0.0232563	Decreased	Dorea	Lachnospiraceae	Clostridia	Firmicutes
Dorea_sp_OM07_5	-1.87625	0.0046902	0.0878412	Decreased	Dorea	Lachnospiraceae	Clostridia	Firmicutes
Drancourtella_sp_An57	-2.81788	0.00612967	0.0996545	Decreased	Drancourtella	Ruminococcaceae	Clostridia	Firmicutes
Dysosmobacter_welbionis	-3.34998	0.000243272	0.0329977	Decreased	Dysosmobacter	Oscillospiraceae	Clostridia	Firmicutes
Eggerthella_lenta	-2.13346	0.00542303	0.0930903	Decreased	Eggerthella	Eggerthellaceae	Coriobacteriia	Actinobacteria
Eggerthella_sp_HF_1101	-2.49046	0.00446912	0.0846801	Decreased	Eggerthella	Eggerthellaceae	Coriobacteriia	Actinobacteria
Eggerthella_sp_HF_4214	-2.16387	0.00616563	0.0997771	Decreased	Eggerthella	Eggerthellaceae	Coriobacteriia	Actinobacteria
Eggerthella_sp_HGA1	-1.90803	0.00332057	0.0743823	Decreased	Eggerthella	Eggerthellaceae	Coriobacteriia	Actinobacteria
Eisenbergiella_massiliensis	-2.24811	0.0054229	0.0930903	Decreased	Eisenbergiella	Lachnospiraceae	Clostridia	Firmicutes
Eisenbergiella_sp_OF01_20	-4.36478	0.000919248	0.0459577	Decreased	Eisenbergiella	Lachnospiraceae	Clostridia	Firmicutes
Eisenbergiella_tayi	-1.54225	0.000878106	0.0453473	Decreased	Eisenbergiella	Lachnospiraceae	Clostridia	Firmicutes
Emergencia_timonensis	-1.68738	0.00134498	0.0507863	Decreased	Emergencia	Clostridiales_Family_XIII_Incertae_Sedis	Clostridia	Firmicutes
Enterocloster_citroniae	-1.71918	0.000232209	0.0329977	Decreased	Enterocloster	Lachnospiraceae	Clostridia	Firmicutes
Enterococcus_mundtii	1.10535	0.00610092	0.0996346	Increased	Enterococcus	Enterococcaceae	Bacilli	Firmicutes
Enterococcus_phage_IME_EFm1	3.17151	0.000673906	0.0411126	Increased	Unclassified	Siphoviridae	Caudoviricetes	Uroviricota
Enterococcus_thailandicus	1.25114	0.00173964	0.0558834	Increased	Enterococcus	Enterococcaceae	Bacilli	Firmicutes
Erysipelatoclostridium_sp_An173	1.27669	0.00404266	0.0805092	Increased	Erysipelatoclostridium	Erysipelotrichaceae	Erysipelotrichia	Firmicutes
Erysipelotrichaceae_bacterium	-1.70101	0.00325742	0.0734838	Decreased	Unclassified	Erysipelotrichaceae	Erysipelotrichia	Firmicutes
Erysipelotrichaceae_bacterium_5_2_54FAA	-2.03619	0.00111131	0.0482985	Decreased	Unclassified	Erysipelotrichaceae	Erysipelotrichia	Firmicutes
Erysipelotrichaceae_bacterium_6_1_45	-1.28092	0.0052959	0.0930903	Decreased	Unclassified	Erysipelotrichaceae	Erysipelotrichia	Firmicutes
Erysipelotrichaceae_bacterium_LKV_178_WT_2G	-1.77198	0.000983661	0.0469654	Decreased	Unclassified	Erysipelotrichaceae	Erysipelotrichia	Firmicutes
Eubacteriaceae_bacterium	-3.74765	0.00350806	0.076378	Decreased	Unclassified	Eubacteriaceae	Clostridia	Firmicutes
Eubacterium_barkeri	-1.5384	0.00283811	0.068893	Decreased	Eubacterium	Eubacteriaceae	Clostridia	Firmicutes
Eubacterium_brachy	-1.58443	0.000447218	0.0388205	Decreased	Unclassified	Clostridiales_Family_XIII_Incertae_Sedis	Clostridia	Firmicutes
Eubacterium_callanderi	-4.48526	0.00328431	0.073932	Decreased	Eubacterium	Eubacteriaceae	Clostridia	Firmicutes
Eubacterium_maltosivorans	-1.91964	0.00310913	0.072466	Decreased	Eubacterium	Eubacteriaceae	Clostridia	Firmicutes
Eubacterium_pyruvativorans	-2.20729	0.000193699	0.0327508	Decreased	Eubacterium	Eubacteriaceae	Clostridia	Firmicutes
Eubacterium_ramulus	-3.14205	0.00135563	0.0510058	Decreased	Eubacterium	Eubacteriaceae	Clostridia	Firmicutes
Eubacterium_siraeum	-1.75734	0.000761302	0.0433164	Decreased	Unclassified	Ruminococcaceae	Clostridia	Firmicutes
Eubacterium_siraeum_CAG_80	-2.26933	9.38e-05	0.0289626	Decreased	Eubacterium	Eubacteriaceae	Clostridia	Firmicutes
Eubacterium_sp_45_250	-2.10506	0.000729667	0.0431856	Decreased	Eubacterium	Eubacteriaceae	Clostridia	Firmicutes
Eubacterium_sp_AF18_3	-1.51352	0.00340344	0.0751785	Decreased	Eubacterium	Eubacteriaceae	Clostridia	Firmicutes
Eubacterium_sp_AF34_35BH	-2.32158	0.000297917	0.0329977	Decreased	Eubacterium	Eubacteriaceae	Clostridia	Firmicutes
Eubacterium_sp_am_0171	-2.28878	0.000546806	0.0391111	Decreased	Eubacterium	Eubacteriaceae	Clostridia	Firmicutes
Eubacterium_sp_CAG_180	-6.97491	0.000345222	0.0353098	Decreased	Eubacterium	Eubacteriaceae	Clostridia	Firmicutes
Eubacterium_sp_CAG_202	-1.90936	0.000823459	0.0443799	Decreased	Eubacterium	Eubacteriaceae	Clostridia	Firmicutes
Eubacterium_sp_CAG_581	-5.3297	0.00604063	0.0989706	Decreased	Eubacterium	Eubacteriaceae	Clostridia	Firmicutes
Eubacterium_sp_CAG_603	-2.22128	0.00394592	0.0799101	Decreased	Eubacterium	Eubacteriaceae	Clostridia	Firmicutes
Eubacterium_sp_CAG_841	-2.30447	0.00115772	0.0485221	Decreased	Eubacterium	Eubacteriaceae	Clostridia	Firmicutes
Eubacterium_sp_Marseille_P5640	-2.54318	0.00504644	0.0912536	Decreased	Eubacterium	Eubacteriaceae	Clostridia	Firmicutes
Eubacterium_sp_OM08_24	-3.22648	0.000979006	0.0469654	Decreased	Eubacterium	Eubacteriaceae	Clostridia	Firmicutes
Eubacterium_sp_TM05_53	-3.10328	0.000515326	0.0391111	Decreased	Eubacterium	Eubacteriaceae	Clostridia	Firmicutes
Eubacterium_ventriosum	-4.72373	0.000465864	0.0388205	Decreased	Eubacterium	Eubacteriaceae	Clostridia	Firmicutes
Eubacterium_xylanophilum	-1.82922	0.000507531	0.0391111	Decreased	Eubacterium	Eubacteriaceae	Clostridia	Firmicutes
Extibacter_muris	-2.86218	0.000153416	0.0320462	Decreased	Extibacter	Lachnospiraceae	Clostridia	Firmicutes
Faecalibacterium_sp_CAG_74	-3.01695	0.00159115	0.053794	Decreased	Faecalibacterium	Ruminococcaceae	Clostridia	Firmicutes
Faecalibacterium_sp_CAG_74_58_120	-3.22444	0.00446547	0.0846801	Decreased	Faecalibacterium	Ruminococcaceae	Clostridia	Firmicutes
Faecalicatena_contorta	-3.50256	0.000160684	0.0320462	Decreased	Faecalicatena	Lachnospiraceae	Clostridia	Firmicutes
Firmicutes_bacterium_ASF500	-1.44769	0.0056228	0.0947038	Decreased	Unclassified	Unclassified	Unclassified	Firmicutes
Firmicutes_bacterium_CAG_103	-5.61283	0.00184933	0.0573258	Decreased	Unclassified	Unclassified	Unclassified	Firmicutes
Firmicutes_bacterium_CAG_129	-4.15724	0.000197996	0.0327508	Decreased	Unclassified	Unclassified	Unclassified	Firmicutes
Firmicutes_bacterium_CAG_137	-2.94165	0.00173989	0.0558834	Decreased	Unclassified	Unclassified	Unclassified	Firmicutes
Firmicutes_bacterium_CAG_137_57_8	-3.54631	0.00256494	0.065485	Decreased	Unclassified	Unclassified	Unclassified	Firmicutes
Firmicutes_bacterium_CAG_145	-7.10014	0.00115049	0.0485221	Decreased	Unclassified	Unclassified	Unclassified	Firmicutes
Firmicutes_bacterium_CAG_170	-5.54869	0.00203601	0.0597476	Decreased	Unclassified	Unclassified	Unclassified	Firmicutes
Firmicutes_bacterium_CAG_176	-7.0409	0.000146365	0.0320462	Decreased	Unclassified	Unclassified	Unclassified	Firmicutes
Firmicutes_bacterium_CAG_176_63_11	-4.18248	0.0021706	0.0607111	Decreased	Unclassified	Unclassified	Unclassified	Firmicutes
Firmicutes_bacterium_CAG_240	-4.71352	8.63e-06	0.0170947	Decreased	Unclassified	Unclassified	Unclassified	Firmicutes
Firmicutes_bacterium_CAG_24053_14	-2.69549	0.00574586	0.0956282	Decreased	Unclassified	Unclassified	Unclassified	Firmicutes
Firmicutes_bacterium_CAG_272	-2.61835	2.18e-05	0.0229501	Decreased	Unclassified	Unclassified	Unclassified	Firmicutes
Firmicutes_bacterium_CAG_272_52_7	-1.30079	0.00403987	0.0805092	Decreased	Unclassified	Unclassified	Unclassified	Firmicutes
Firmicutes_bacterium_CAG_341	-2.5918	0.00201736	0.0595319	Decreased	Unclassified	Unclassified	Unclassified	Firmicutes
Firmicutes_bacterium_CAG_552_39_19	-2.7354	0.00059281	0.0397787	Decreased	Unclassified	Unclassified	Unclassified	Firmicutes
Firmicutes_bacterium_CAG_555	-5.38422	0.0018825	0.0577911	Decreased	Unclassified	Unclassified	Unclassified	Firmicutes
Firmicutes_bacterium_CAG_83	-5.68055	0.00221676	0.0607111	Decreased	Unclassified	Unclassified	Unclassified	Firmicutes
Firmicutes_bacterium_HGW_Firmicutes_16	-3.53701	0.00092442	0.0459577	Decreased	Unclassified	Unclassified	Unclassified	Firmicutes
Firmicutes_bacterium_OM08_11AC	-3.81927	0.00348676	0.0763044	Decreased	Unclassified	Unclassified	Unclassified	Firmicutes
Flavonifractor_plautii	-2.12045	0.00143032	0.0512863	Decreased	Flavonifractor	Ruminococcaceae	Clostridia	Firmicutes
Flavonifractor_sp_An135	-1.01212	0.0049701	0.091138	Decreased	Flavonifractor	Ruminococcaceae	Clostridia	Firmicutes
Frisingicoccus_caecimuris	-1.34924	0.000520997	0.0391111	Decreased	Frisingicoccus	Lachnospiraceae	Clostridia	Firmicutes
Fusicatenibacter_saccharivorans	-4.1228	0.00406394	0.0807803	Decreased	Fusicatenibacter	Lachnospiraceae	Clostridia	Firmicutes
Fusicatenibacter_sp_2789STDY5834925	-2.20444	0.000155944	0.0320462	Decreased	Fusicatenibacter	Lachnospiraceae	Clostridia	Firmicutes
Gordonibacter_sp_An230	-1.7968	0.00272896	0.067614	Decreased	Gordonibacter	Eggerthellaceae	Coriobacteriia	Actinobacteria
Holdemanella_biformis	-3.12861	0.00133661	0.0507482	Decreased	Holdemanella	Erysipelotrichaceae	Erysipelotrichia	Firmicutes
Holdemania_massiliensis	-1.64245	0.000964424	0.0469654	Decreased	Holdemania	Erysipelotrichaceae	Erysipelotrichia	Firmicutes
Hungateiclostridium_thermocellum	-1.84452	0.00117958	0.0485425	Decreased	Hungateiclostridium	Hungateiclostridiaceae	Clostridia	Firmicutes
Inoviridae_sp	-2.6049	0.00616475	0.0997771	Decreased	Unclassified	Inoviridae	Faserviricetes	Hofneiviricota
Intestinibacillus_massiliensis	-1.44715	0.000248955	0.0329977	Decreased	Intestinibacillus	Eubacteriaceae	Clostridia	Firmicutes
Intestinibacillus_sp_Marseille_P4005	-3.21152	0.000741162	0.0433164	Decreased	Intestinibacillus	Eubacteriaceae	Clostridia	Firmicutes
Intestinimonas_butyriciproducens	-2.33411	0.000529474	0.0391111	Decreased	Intestinimonas	Unclassified	Clostridia	Firmicutes
Intestinimonas_massiliensis	-1.32432	0.000396496	0.0376314	Decreased	Intestinimonas	Unclassified	Clostridia	Firmicutes
Lachnoanaerobaculum_sp_OBRC5_5	-1.71497	4.88e-05	0.0244679	Decreased	Lachnoanaerobaculum	Lachnospiraceae	Clostridia	Firmicutes
Lachnoclostridium_edouardi	-1.05807	0.00101259	0.0469654	Decreased	Lachnoclostridium	Lachnospiraceae	Clostridia	Firmicutes
Lachnospiraceae_bacterium	-1.19842	0.00280386	0.0683765	Decreased	Unclassified	Lachnospiraceae	Clostridia	Firmicutes
Lachnospiraceae_bacterium_1_1_57FAA	-2.77597	0.00167992	0.0549625	Decreased	Unclassified	Lachnospiraceae	Clostridia	Firmicutes
Lachnospiraceae_bacterium_10_1	-1.84825	0.000555088	0.0391111	Decreased	Unclassified	Lachnospiraceae	Clostridia	Firmicutes
Lachnospiraceae_bacterium_3_1_57FAA_CT1	-1.93245	0.000553458	0.0391111	Decreased	Unclassified	Lachnospiraceae	Clostridia	Firmicutes
Lachnospiraceae_bacterium_5_1_57FAA	-2.6179	9.02e-05	0.0289626	Decreased	Unclassified	Lachnospiraceae	Clostridia	Firmicutes
Lachnospiraceae_bacterium_7_1_58FAA	-1.81179	0.00115401	0.0485221	Decreased	Unclassified	Lachnospiraceae	Clostridia	Firmicutes
Lachnospiraceae_bacterium_A4	-1.46216	0.000302123	0.0329977	Decreased	Unclassified	Lachnospiraceae	Clostridia	Firmicutes
Lachnospiraceae_bacterium_AC2014	-1.40693	0.00277782	0.0683745	Decreased	Unclassified	Lachnospiraceae	Clostridia	Firmicutes
Lachnospiraceae_bacterium_BSM_380_WT_5A	-1.1699	0.00433952	0.0834146	Decreased	Unclassified	Lachnospiraceae	Clostridia	Firmicutes
Lachnospiraceae_bacterium_KM106_2	-2.88493	0.000361217	0.0362421	Decreased	Unclassified	Lachnospiraceae	Clostridia	Firmicutes
Lachnospiraceae_bacterium_M18_1	-1.3777	0.000987305	0.0469654	Decreased	Unclassified	Lachnospiraceae	Clostridia	Firmicutes
Lachnospiraceae_bacterium_MD335	-2.76091	0.0018501	0.0573258	Decreased	Unclassified	Lachnospiraceae	Clostridia	Firmicutes
Lachnospiraceae_bacterium_NLAE_zl_G231	-2.81922	4.76e-05	0.0244679	Decreased	Unclassified	Lachnospiraceae	Clostridia	Firmicutes
Lachnospiraceae_bacterium_oral_taxon_500	-1.55414	0.000790323	0.0440532	Decreased	Unclassified	Lachnospiraceae	Clostridia	Firmicutes
Lachnospiraceae_bacterium_TF09_5	-3.16155	7.98e-06	0.0170947	Decreased	Unclassified	Lachnospiraceae	Clostridia	Firmicutes
Lachnospiraceae_bacterium_VE202_12	-1.79744	0.00142954	0.0512863	Decreased	Unclassified	Lachnospiraceae	Clostridia	Firmicutes
Lachnotalea_glycerini	-1.54369	0.00105148	0.0475421	Decreased	Lachnotalea	Lachnospiraceae	Clostridia	Firmicutes
Lachnotalea_sp_AF33_28	-1.53838	0.000651448	0.0411126	Decreased	Lachnotalea	Lachnospiraceae	Clostridia	Firmicutes
Lacrimispora_aerotolerans	-1.59538	0.00159115	0.053794	Decreased	Lacrimispora	Lachnospiraceae	Clostridia	Firmicutes
Lacrimispora_algidixylanolytica	-2.40042	0.000198961	0.0327508	Decreased	Lacrimispora	Lachnospiraceae	Clostridia	Firmicutes
Lactobacillus_herbarum	3.05514	0.00209621	0.0598161	Increased	Lactobacillus	Lactobacillaceae	Bacilli	Firmicutes
Lactococcus_virus_c2	2.38433	0.00573398	0.0955814	Increased	Ceduovirus	Siphoviridae	Caudoviricetes	Uroviricota
Lawsonibacter_asaccharolyticus	-2.71864	0.000499619	0.0391111	Decreased	Lawsonibacter	Unclassified	Clostridia	Firmicutes
Mageeibacillus_indolicus	-1.37225	0.00187203	0.0577911	Decreased	Mageeibacillus	Hungateiclostridiaceae	Clostridia	Firmicutes
Massilimaliae_massiliensis	-1.64527	0.00140563	0.0512399	Decreased	Massilimaliae	Ruminococcaceae	Clostridia	Firmicutes
Mediterranea_sp_An20	-2.73837	0.000349402	0.0353938	Decreased	Mediterranea	Bacteroidaceae	Bacteroidia	Bacteroidetes
Mediterraneibacter_butyricigenes	-1.87163	0.00120763	0.0487449	Decreased	Mediterraneibacter	Lachnospiraceae	Clostridia	Firmicutes
Muribaculum_intestinale	-2.38899	0.00111525	0.0482985	Decreased	Muribaculum	Muribaculaceae	Bacteroidia	Bacteroidetes
Muricomes_intestini	-2.11781	0.00113318	0.0485221	Decreased	Muricomes	Lachnospiraceae	Clostridia	Firmicutes
Mycoplasma_sp_CAG_956	-2.26053	0.00279583	0.0683765	Decreased	Mycoplasma	Mycoplasmataceae	Mollicutes	Tenericutes
Negativibacillus_massiliensis	-2.81909	0.00580493	0.0962907	Decreased	Negativibacillus	Ruminococcaceae	Clostridia	Firmicutes
Neglecta_sp_524_5	-1.92591	0.00582273	0.0962907	Decreased	Neglecta	Ruminococcaceae	Clostridia	Firmicutes
Neglecta_sp_Marseille_P3890	-2.07491	9.64e-05	0.0289626	Decreased	Neglecta	Ruminococcaceae	Clostridia	Firmicutes
Neglecta_timonensis	-1.96617	0.00139201	0.0511823	Decreased	Neglecta	Ruminococcaceae	Clostridia	Firmicutes
Odoribacter_splanchnicus	-1.33106	0.00150833	0.0527914	Decreased	Odoribacter	Odoribacteraceae	Bacteroidia	Bacteroidetes
Olsenella_sp_An285	-1.69847	0.00541534	0.0930903	Decreased	Olsenella	Atopobiaceae	Coriobacteriia	Actinobacteria
Oribacterium_sp_KHPX15	-1.36851	0.0017505	0.055981	Decreased	Oribacterium	Lachnospiraceae	Clostridia	Firmicutes
Oscillibacter_sp	-3.64262	0.00123991	0.0496254	Decreased	Oscillibacter	Oscillospiraceae	Clostridia	Firmicutes
Oscillibacter_sp_1_3	-1.45768	0.00477174	0.0888167	Decreased	Oscillibacter	Oscillospiraceae	Clostridia	Firmicutes
Oscillibacter_sp_57_20	-1.73631	0.00189465	0.0578116	Decreased	Oscillibacter	Oscillospiraceae	Clostridia	Firmicutes
Oscillibacter_sp_CAG_241	-4.45283	0.00565206	0.0949672	Decreased	Oscillibacter	Oscillospiraceae	Clostridia	Firmicutes
Oscillibacter_sp_CAG_241_62_21	-7.53012	0.000155792	0.0320462	Decreased	Oscillibacter	Oscillospiraceae	Clostridia	Firmicutes
Oscillibacter_sp_ER4	-2.01715	0.000507903	0.0391111	Decreased	Oscillibacter	Oscillospiraceae	Clostridia	Firmicutes
Oscillibacter_sp_KLE_1728	-2.86984	0.000270194	0.0329977	Decreased	Oscillibacter	Oscillospiraceae	Clostridia	Firmicutes
Oscillibacter_sp_KLE_1745	-3.22199	0.00242464	0.0633837	Decreased	Oscillibacter	Oscillospiraceae	Clostridia	Firmicutes
Oscillibacter_sp_PEA192	-3.11419	2.76e-05	0.0232563	Decreased	Oscillibacter	Oscillospiraceae	Clostridia	Firmicutes
Oscillibacter_valericigenes	-1.97822	0.000482314	0.039086	Decreased	Oscillibacter	Oscillospiraceae	Clostridia	Firmicutes
Oscillospiraceae_bacterium_VE202_24	-2.55462	0.000208863	0.0328591	Decreased	Unclassified	Oscillospiraceae	Clostridia	Firmicutes
Oxobacter_pfennigii	-1.79203	0.00117443	0.0485221	Decreased	Oxobacter	Clostridiaceae	Clostridia	Firmicutes
Paenibacillus_sp_JC52	-1.22489	0.00419322	0.0821106	Decreased	Paenibacillus	Paenibacillaceae	Bacilli	Firmicutes
Papillibacter_cinnamivorans	-2.212	0.00224173	0.0607111	Decreased	Papillibacter	Ruminococcaceae	Clostridia	Firmicutes
Parabacteroides_pacaensis	1.12221	0.000756465	0.0433164	Increased	Parabacteroides	Tannerellaceae	Bacteroidia	Bacteroidetes
Parabacteroides_sp_AF18_52	2.67784	0.00401563	0.0805092	Increased	Parabacteroides	Tannerellaceae	Bacteroidia	Bacteroidetes
Parabacteroides_timonensis	1.36411	0.00502321	0.0912536	Increased	Parabacteroides	Tannerellaceae	Bacteroidia	Bacteroidetes
Paraprevotella_clara_CAG_116	-1.20131	0.000682934	0.0411126	Decreased	Paraprevotella	Prevotellaceae	Bacteroidia	Bacteroidetes
Parasporobacterium_paucivorans	-1.00737	0.000578483	0.0393853	Decreased	Parasporobacterium	Lachnospiraceae	Clostridia	Firmicutes
Peptoanaerobacter_stomatis	-1.69108	0.000137355	0.0320462	Decreased	Peptoanaerobacter	Peptostreptococcaceae	Clostridia	Firmicutes
Peptoniphilus_sp_HMSC062D09	-2.08572	0.00269815	0.0673661	Decreased	Peptoniphilus	Peptoniphilaceae	Tissierellia	Firmicutes
Petroclostridium_xylanilyticum	-1.96071	0.00119408	0.0485702	Decreased	Petroclostridium	Hungateiclostridiaceae	Clostridia	Firmicutes
Phascolarctobacterium_succinatutens	-2.26932	0.00247057	0.0639495	Decreased	Phascolarctobacterium	Acidaminococcaceae	Negativicutes	Firmicutes
Phocea_massiliensis	-2.97759	0.00228484	0.06172	Decreased	Phocea	Ruminococcaceae	Clostridia	Firmicutes
Prevotella_lascolaii	-3.1516	0.00210624	0.0598161	Decreased	Prevotella	Prevotellaceae	Bacteroidia	Bacteroidetes
Prevotella_marseillensis	-2.29894	0.000394768	0.0376314	Decreased	Prevotella	Prevotellaceae	Bacteroidia	Bacteroidetes
Prevotella_ruminicola	-1.9742	0.00164012	0.0546794	Decreased	Prevotella	Prevotellaceae	Bacteroidia	Bacteroidetes
Prevotella_sp_CAG_255	-2.5327	6.61e-05	0.0267843	Decreased	Prevotella	Prevotellaceae	Bacteroidia	Bacteroidetes
Prevotella_sp_P5_126	-1.40421	0.00396358	0.0799101	Decreased	Prevotella	Prevotellaceae	Bacteroidia	Bacteroidetes
Prevotella_sp_P5_92	1.58695	0.000520997	0.0391111	Increased	Prevotella	Prevotellaceae	Bacteroidia	Bacteroidetes
Prevotella_stercorea	-2.61855	0.00493005	0.090651	Decreased	Prevotella	Prevotellaceae	Bacteroidia	Bacteroidetes
Prevotellaceae_bacterium	-3.19929	0.00285838	0.0689287	Decreased	Unclassified	Prevotellaceae	Bacteroidia	Bacteroidetes
Pseudobutyrivibrio_ruminis	-1.36546	0.00247859	0.0639999	Decreased	Pseudobutyrivibrio	Lachnospiraceae	Clostridia	Firmicutes
Pseudobutyrivibrio_xylanivorans	-2.04882	0.000471668	0.0388205	Decreased	Pseudobutyrivibrio	Lachnospiraceae	Clostridia	Firmicutes
Pseudoclostridium_thermosuccinogenes	-1.72589	0.0034911	0.0763044	Decreased	Pseudoclostridium	Hungateiclostridiaceae	Clostridia	Firmicutes
Pseudoflavonifractor_capillosus	-1.13308	0.00223024	0.0607111	Decreased	Pseudoflavonifractor	Ruminococcaceae	Clostridia	Firmicutes
Pseudoflavonifractor_sp_60	-1.84714	2.4e-06	0.0170947	Decreased	Pseudoflavonifractor	Ruminococcaceae	Clostridia	Firmicutes
Pseudoflavonifractor_sp_An44	-1.92632	0.00581355	0.0962907	Decreased	Pseudoflavonifractor	Ruminococcaceae	Clostridia	Firmicutes
Pseudoflavonifractor_sp_An85	-2.78717	0.00139919	0.0511823	Decreased	Pseudoflavonifractor	Ruminococcaceae	Clostridia	Firmicutes
Pseudoflavonifractor_sp_BIOML_A14	-2.27648	0.000762653	0.0433164	Decreased	Pseudoflavonifractor	Ruminococcaceae	Clostridia	Firmicutes
Pseudoflavonifractor_sp_BIOML_A4	-1.17222	0.00343579	0.0755442	Decreased	Pseudoflavonifractor	Ruminococcaceae	Clostridia	Firmicutes
Pseudoflavonifractor_sp_BSD2780061688st1_E11	-1.81091	0.000210487	0.0328591	Decreased	Pseudoflavonifractor	Ruminococcaceae	Clostridia	Firmicutes
Pseudomonas_orientalis	-1.28627	0.00203119	0.0597476	Decreased	Pseudomonas	Pseudomonadaceae	Gammaproteobacteria	Proteobacteria
Pyramidobacter_piscolens	-5.73803	0.00128048	0.0497828	Decreased	Pyramidobacter	Synergistaceae	Synergistia	Synergistetes
Pyramidobacter_sp_CG50_2	-2.41925	0.00179189	0.0561832	Decreased	Pyramidobacter	Synergistaceae	Synergistia	Synergistetes
Robinsoniella_sp_KNHs210	-3.16808	0.00102574	0.0469833	Decreased	Robinsoniella	Lachnospiraceae	Clostridia	Firmicutes
Robinsoniella_sp_RHS	-5.32618	0.00055074	0.0391111	Decreased	Robinsoniella	Lachnospiraceae	Clostridia	Firmicutes
Roseburia_hominis	-1.23198	0.00381612	0.0789839	Decreased	Roseburia	Lachnospiraceae	Clostridia	Firmicutes
Roseburia_sp_AM51_8	-2.099	0.00362766	0.0772069	Decreased	Roseburia	Lachnospiraceae	Clostridia	Firmicutes
Roseburia_sp_CAG_182	-1.62099	0.00359438	0.076855	Decreased	Roseburia	Lachnospiraceae	Clostridia	Firmicutes
Roseburia_sp_TF10_5	-2.97799	0.00295469	0.0701073	Decreased	Roseburia	Lachnospiraceae	Clostridia	Firmicutes
Rubneribacter_badeniensis	-4.52739	0.000460985	0.0388205	Decreased	Rubneribacter	Eggerthellaceae	Coriobacteriia	Actinobacteria
Ruminiclostridium_cellobioparum	-2.59739	0.000257547	0.0329977	Decreased	Ruminiclostridium	Hungateiclostridiaceae	Clostridia	Firmicutes
Ruminiclostridium_sufflavum	-2.1022	0.00101097	0.0469654	Decreased	Ruminiclostridium	Hungateiclostridiaceae	Clostridia	Firmicutes
Ruminococcaceae_bacterium	-2.05643	0.00026224	0.0329977	Decreased	Unclassified	Ruminococcaceae	Clostridia	Firmicutes
Ruminococcaceae_bacterium_AF10_16	-2.5959	0.00136914	0.0511823	Decreased	Unclassified	Ruminococcaceae	Clostridia	Firmicutes
Ruminococcaceae_bacterium_cv2	-1.63033	0.00342298	0.0754417	Decreased	Unclassified	Ruminococcaceae	Clostridia	Firmicutes
Ruminococcaceae_bacterium_D16	-1.63624	0.0019065	0.0578116	Decreased	Unclassified	Ruminococcaceae	Clostridia	Firmicutes
Ruminococcaceae_bacterium_D5	-2.32887	1.3e-05	0.0170947	Decreased	Unclassified	Ruminococcaceae	Clostridia	Firmicutes
Ruminococcus_flavefaciens	-2.16808	0.0017601	0.05602	Decreased	Ruminococcus	Ruminococcaceae	Clostridia	Firmicutes
Ruminococcus_lactaris	-1.61248	0.00377758	0.0784966	Decreased	Mediterraneibacter	Lachnospiraceae	Clostridia	Firmicutes
Ruminococcus_sp_AF14_10	-1.66445	0.00138779	0.0511823	Decreased	Ruminococcus	Ruminococcaceae	Clostridia	Firmicutes
Ruminococcus_sp_AF18_29	-2.39676	0.0050352	0.0912536	Decreased	Ruminococcus	Ruminococcaceae	Clostridia	Firmicutes
Ruminococcus_sp_AF19_29	-2.88352	0.00220781	0.0607111	Decreased	Ruminococcus	Ruminococcaceae	Clostridia	Firmicutes
Ruminococcus_sp_AF41_9	-1.57643	0.00385961	0.0796787	Decreased	Ruminococcus	Ruminococcaceae	Clostridia	Firmicutes
Ruminococcus_sp_AF43_11	-2.59328	0.00393865	0.0799101	Decreased	Ruminococcus	Ruminococcaceae	Clostridia	Firmicutes
Ruminococcus_sp_AF45_4BH	-2.45794	0.00223671	0.0607111	Decreased	Ruminococcus	Ruminococcaceae	Clostridia	Firmicutes
Ruminococcus_sp_AM12_48	-3.12828	0.0035432	0.076855	Decreased	Ruminococcus	Ruminococcaceae	Clostridia	Firmicutes
Ruminococcus_sp_AM36_17	-2.24035	0.0042302	0.0823195	Decreased	Ruminococcus	Ruminococcaceae	Clostridia	Firmicutes
Ruminococcus_sp_AM45_2	-1.89077	0.00235092	0.0624428	Decreased	Ruminococcus	Ruminococcaceae	Clostridia	Firmicutes
Ruminococcus_sp_AM50_15BH	-2.89347	0.00206138	0.0598161	Decreased	Ruminococcus	Ruminococcaceae	Clostridia	Firmicutes
Ruminococcus_sp_CAG_177	-7.18616	0.00057947	0.0393853	Decreased	Ruminococcus	Ruminococcaceae	Clostridia	Firmicutes
Ruminococcus_sp_CAG_254	-1.88115	0.0011917	0.0485702	Decreased	Ruminococcus	Ruminococcaceae	Clostridia	Firmicutes
Ruminococcus_sp_CAG_330	-1.49636	0.00317702	0.0726566	Decreased	Ruminococcus	Ruminococcaceae	Clostridia	Firmicutes
Ruminococcus_sp_CAG_382	-2.12602	0.00516599	0.0923416	Decreased	Ruminococcus	Ruminococcaceae	Clostridia	Firmicutes
Ruminococcus_sp_CAG_403	-1.37564	0.00544315	0.0930903	Decreased	Ruminococcus	Ruminococcaceae	Clostridia	Firmicutes
Ruminococcus_sp_CAG_624	-1.09657	0.00321785	0.0729517	Decreased	Ruminococcus	Ruminococcaceae	Clostridia	Firmicutes
Ruminococcus_sp_CAG_724	-2.24618	0.00144098	0.0512863	Decreased	Ruminococcus	Ruminococcaceae	Clostridia	Firmicutes
Ruminococcus_sp_JE7A12	-4.73771	0.00386852	0.0796787	Decreased	Ruminococcus	Ruminococcaceae	Clostridia	Firmicutes
Ruminococcus_sp_KGMB03662	-3.44144	0.00561918	0.0947038	Decreased	Ruminococcus	Ruminococcaceae	Clostridia	Firmicutes
Ruminococcus_sp_Marseille_P6503	-1.54425	7.85e-05	0.027653	Decreased	Ruminococcus	Ruminococcaceae	Clostridia	Firmicutes
Ruminococcus_sp_OM05_7	-2.80956	0.00376963	0.0784966	Decreased	Ruminococcus	Ruminococcaceae	Clostridia	Firmicutes
Ruminococcus_torques	-4.8282	0.00273408	0.067614	Decreased	Mediterraneibacter	Lachnospiraceae	Clostridia	Firmicutes
Schaedlerella_arabinosiphila	-1.36848	0.000381167	0.037358	Decreased	Schaedlerella	Lachnospiraceae	Clostridia	Firmicutes
Sediminispirochaeta_smaragdinae	-1.02174	0.00544315	0.0930903	Decreased	Sediminispirochaeta	Spirochaetaceae	Spirochaetia	Spirochaetes
Selenomonas_ruminantium	-1.58725	0.00286369	0.0689287	Decreased	Selenomonas	Selenomonadaceae	Negativicutes	Firmicutes
Sharpea_azabuensis	-2.20337	9.96e-06	0.0170947	Decreased	Sharpea	Lactobacillaceae	Bacilli	Firmicutes
Slackia_heliotrinireducens	-1.29793	0.000382977	0.037358	Decreased	Slackia	Eggerthellaceae	Coriobacteriia	Actinobacteria
Solobacterium_moorei	-2.21454	0.000758565	0.0433164	Decreased	Solobacterium	Erysipelotrichaceae	Erysipelotrichia	Firmicutes
Spirochaetes_bacterium	-1.76458	0.00101316	0.0469654	Decreased	Unclassified	Unclassified	Unclassified	Spirochaetes
Sporobacter_termitidis	-4.13077	0.000238655	0.0329977	Decreased	Sporobacter	Ruminococcaceae	Clostridia	Firmicutes
Sporomusa_sp_KB1	-1.19918	0.00392145	0.0799101	Decreased	Sporomusa	Sporomusaceae	Negativicutes	Firmicutes
Sporomusa_termitida	-1.06227	0.00541534	0.0930903	Decreased	Sporomusa	Sporomusaceae	Negativicutes	Firmicutes
Stomatobaculum_longum	-1.12473	0.00419322	0.0821106	Decreased	Stomatobaculum	Lachnospiraceae	Clostridia	Firmicutes
Streptococcus_constellatus	-2.8215	0.0046584	0.0874799	Decreased	Streptococcus	Streptococcaceae	Bacilli	Firmicutes
Streptococcus_dysgalactiae	-1.94802	0.000552633	0.0391111	Decreased	Streptococcus	Streptococcaceae	Bacilli	Firmicutes
Succinatimonas_hippei	-1.47215	0.00546343	0.0932856	Decreased	Succinatimonas	Succinivibrionaceae	Gammaproteobacteria	Proteobacteria
Thauera_sp_2A1	-6.58163	0.00402362	0.0805092	Decreased	Thauera	Zoogloeaceae	Betaproteobacteria	Proteobacteria
Thermoclostridium_caenicola	-2.26211	0.00483029	0.08959	Decreased	Thermoclostridium	Hungateiclostridiaceae	Clostridia	Firmicutes
Tissierella_creatinini	1.62494	0.000850273	0.0449936	Increased	Tissierella	Tissierellaceae	Tissierellia	Firmicutes
Trichococcus_flocculiformis	-1.78536	0.00532252	0.0930903	Decreased	Trichococcus	Carnobacteriaceae	Bacilli	Firmicutes
uncultured_Anaerotruncus_sp	-1.90369	9.9e-05	0.0289626	Decreased	Anaerotruncus	Ruminococcaceae	Clostridia	Firmicutes
uncultured_bacterium_4h09	-2.36427	0.000191935	0.0327508	Decreased	Unclassified	Unclassified	Unclassified	Unclassified
uncultured_bacterium_EB1	-3.33515	0.00195112	0.0583327	Decreased	Unclassified	Unclassified	Unclassified	Unclassified
uncultured_Blautia_sp	-3.80342	0.00309951	0.0724119	Decreased	Blautia	Lachnospiraceae	Clostridia	Firmicutes
uncultured_Butyricicoccus_sp	-1.55525	0.000719906	0.0428487	Decreased	Butyricicoccus	Clostridiaceae	Clostridia	Firmicutes
uncultured_Clostridiales_bacterium	-2.02978	0.000215547	0.03291	Decreased	Unclassified	Unclassified	Clostridia	Firmicutes
uncultured_delta_proteobacterium	-1.75577	0.000619396	0.0405446	Decreased	Unclassified	Unclassified	Deltaproteobacteria	Proteobacteria
uncultured_Eubacterium_sp	-4.13162	0.000542523	0.0391111	Decreased	Eubacterium	Eubacteriaceae	Clostridia	Firmicutes
uncultured_Oscillibacter_sp	-2.84907	5.93e-05	0.0260505	Decreased	Oscillibacter	Oscillospiraceae	Clostridia	Firmicutes
uncultured_Ruminococcus_sp	-2.43056	0.00517148	0.0923416	Decreased	Ruminococcus	Ruminococcaceae	Clostridia	Firmicutes
Vallitalea_okinawensis	-2.08491	0.00425495	0.0824005	Decreased	Vallitalea	Vallitaleaceae	Clostridia	Firmicutes
Veillonella_sp_CAG_933	-5.8557	0.00017365	0.0327452	Decreased	Veillonella	Veillonellaceae	Negativicutes	Firmicutes
Veillonellaceae_bacterium	-1.94915	0.00133916	0.0507482	Decreased	Unclassified	Veillonellaceae	Negativicutes	Firmicutes
Zoogloea_sp_1C4	-5.07028	0.00292915	0.0698159	Decreased	Zoogloea	Zoogloeaceae	Betaproteobacteria	Proteobacteria
AR, allograft rejection; EF, event-free.

## Sheet: Supplementary Table 5
Supplementary Table 5, Differential abundance of gut species between PI and EF.
Species	log2_FC	p value	fdr	Direction	Genus	Family	Class	Phylum
Bacteroides_helcogenes	3.782	7.91e-05	0.0861571	Increased	Bacteroides	Bacteroidaceae	Bacteroidia	Bacteroidetes
Bacteroides_cutis	1.79988	6.67e-05	0.0838565	Increased	Bacteroides	Bacteroidaceae	Bacteroidia	Bacteroidetes
Odoribacter_laneus_CAG_561	1.78438	0.000178759	0.0963022	Increased	Odoribacter	Odoribacteraceae	Bacteroidia	Bacteroidetes
Ruminococcaceae_bacterium	-2.2771	0.000127425	0.0909078	Decreased	Unclassified	Ruminococcaceae	Clostridia	Firmicutes
Firmicutes_bacterium	-3.03549	0.00020987	0.0975217	Decreased	Unclassified	Unclassified	Unclassified	Firmicutes
Negativibacillus_massiliensis	-5.79055	0.000109526	0.0909078	Decreased	Negativibacillus	Ruminococcaceae	Clostridia	Firmicutes
Butyricicoccus_porcorum	-1.83214	0.000185741	0.0963022	Decreased	Butyricicoccus	Clostridiaceae	Clostridia	Firmicutes
Desulfovibrio_sp_PG_178_WT_4	-2.58941	6.93e-05	0.0838565	Decreased	Desulfovibrio	Desulfovibrionaceae	Deltaproteobacteria	Proteobacteria
uncultured_Clostridiales_bacterium	-2.86504	0.000154891	0.0963022	Decreased	Unclassified	Unclassified	Clostridia	Firmicutes
Oscillibacter_ruminantium	-2.43844	0.00013359	0.0909078	Decreased	Oscillibacter	Oscillospiraceae	Clostridia	Firmicutes
Deltaproteobacteria_bacterium	-3.79664	9.76e-05	0.0909078	Decreased	Unclassified	Unclassified	Deltaproteobacteria	Proteobacteria
Anaerocolumna_sp_CBA3638	-1.31144	2.62e-05	0.0570375	Decreased	Anaerocolumna	Lachnospiraceae	Clostridia	Firmicutes
Faecalibacterium_sp_An121	-3.05201	0.000109479	0.0909078	Decreased	Faecalibacterium	Ruminococcaceae	Clostridia	Firmicutes
Prevotella_sp_CAG_255	-2.4446	3.44e-05	0.0624866	Decreased	Prevotella	Prevotellaceae	Bacteroidia	Bacteroidetes
Firmicutes_bacterium_HGW_Firmicutes_16	-4.86495	0.00012212	0.0909078	Decreased	Unclassified	Unclassified	Unclassified	Firmicutes
Anaerocolumna_xylanovorans	-2.08195	0.000181219	0.0963022	Decreased	Anaerocolumna	Lachnospiraceae	Clostridia	Firmicutes
Niameybacter_massiliensis	-2.20854	9.31e-06	0.0345011	Decreased	Niameybacter	Lachnospiraceae	Clostridia	Firmicutes
Lutispora_thermophila	-1.98727	5.23e-06	0.0345011	Decreased	Lutispora	Clostridiaceae	Clostridia	Firmicutes
Desulfitobacterium_chlororespirans	-1.71076	2.56e-05	0.0570375	Decreased	Desulfitobacterium	Peptococcaceae	Clostridia	Firmicutes
Ruminococcaceae_bacterium_YRB3002	-1.63963	0.000181957	0.0963022	Decreased	Unclassified	Ruminococcaceae	Clostridia	Firmicutes
Lachnospiraceae_bacterium_G41	-1.6924	0.000214963	0.0975217	Decreased	Unclassified	Lachnospiraceae	Clostridia	Firmicutes
PI, Pulmonary infection; EF, event-free.

## Sheet: Supplementary Table 6
Supplementary Table 6, Connectivity properties of the microbial association network.
Parameters	Allograft disorder	Event free
Edge number	2841	3171
Node number	385	423
Mean degree	14.76	14.99
Average path	2.72	2.60
Net connectivity	28.93	32.32
Net vulnerability	0.039	0.059

## Sheet: Supplementary Table 7
Supplementary Table 7, The results of Netshift analysis.
Species	n (control)	n (case)	core (case)	Union	Intersect	Exclusive	Jaccard-score	NESH-score	DelBet	COM
Bacteroides_cellulosilyticus	2	1	1	2	1	0	0.5	0.5	-0.155	1
Bacteroides_fluxus	1	1	1	1	1	0	1	0	0	1
Bacteroides_intestinalis	1	2	1	2	1	1	0.5	1.083	0.236	1
Bacteroides_sp_4_1_36	1	3	3	3	1	2	0.333	1.5	0	1
Bacteroides_sp_AF04_22	9	10	5	11	8	2	0.727	0.621	0.463	2
Bacteroides_sp_AF20_13LB	2	2	2	3	1	1	0.333	1.083	-0.147	2
Bacteroides_sp_AF25_38AC	2	5	4	5	2	3	0.4	1.45	-0.198	2
Bacteroides_sp_AF27_10BH	3	4	4	6	1	3	0.167	1.583	0.011	2
Bacteroides_sp_AF29_11	5	8	5	8	5	3	0.625	1	0.057	2
Bacteroides_sp_AF34_31BH	1	2	2	2	1	1	0.5	1.083	0	1
Bacteroides_sp_AF37_16AC	3	3	3	5	1	2	0.2	1.367	0	1
Bacteroides_sp_AF39_16AC	3	5	5	5	3	2	0.6	0.967	0	2
Bacteroides_sp_AM32_11AC	8	7	5	9	6	1	0.667	0.528	0.045	2
Bacteroides_sp_CAG_598	1	1	1	2	0	1	0	1.583	0	1
Bacteroides_sp_D20	11	12	5	14	9	3	0.643	0.821	0	1
Bacteroides_sp_NM69_E16B	5	4	4	7	2	2	0.286	1.167	0.004	2
Bacteroides_uniformis	5	7	3	8	4	3	0.5	1.125	0.039	1
Bacteroides_uniformis_CAG_3	11	8	5	12	7	1	0.583	0.583	-0.077	2
Blautia_sp_OM05_6	1	1	1	1	1	0	1	0	0	7
Catenibacterium_mitsuokai	6	6	4	9	3	3	0.333	1.25	0.282	1
Clostridia_bacterium_UC5_1_2G4	1	1	1	1	1	0	1	0	0	5
Clostridia_bacterium_UC5_1_2H11	2	2	2	2	2	0	1	0	0	4
Clostridiaceae_bacterium_AF18_31LB	1	1	1	1	1	0	1	0	0	6
Clostridiaceae_bacterium_AF31_3BH	2	1	1	2	1	0	0.5	0.5	-0.008	6
Clostridiales_bacterium_VE202_03	4	4	2	4	4	0	1	0	0.011	4
Clostridium_sp_ATCC_BAA_442	3	2	2	3	2	0	0.667	0.333	0	4
Coprobacillus_sp_AM28_15LB	5	1	1	5	1	0	0.2	0.8	0	2
Dysosmobacter_welbionis	1	4	4	4	1	3	0.25	1.75	0	3
Eggerthella_sp_HF_1101	1	1	1	1	1	0	1	0	0	8
Eggerthella_sp_HF_4214	1	1	1	1	1	0	1	0	0	8
Erysipelotrichaceae_bacterium_6_1_45	1	1	1	1	1	0	1	0	0	5
Flavonifractor_plautii	4	4	2	4	4	0	1	0	0.011	4
Fusicatenibacter_saccharivorans	1	1	1	1	1	0	1	0	0	7
Lachnospiraceae_bacterium_7_1_58FAA	3	2	2	3	2	0	0.667	0.333	0	4
Oscillibacter_sp_KLE_1728	3	4	4	4	3	1	0.75	0.583	-0.008	3
Oscillibacter_sp_PEA192	3	4	4	4	3	1	0.75	0.583	-0.008	3
Oscillospiraceae_bacterium_VE202_24	2	4	4	4	2	2	0.5	1.167	0	3
uncultured_bacterium_4h09	3	2	2	3	2	0	0.667	0.333	0	2
uncultured_Oscillibacter_sp	3	4	4	4	3	1	0.75	0.583	-0.024	3

## Sheet: Supplementary Table 8
Supplementary Table 8, Differential abundance of gut microbiome modules between AR and EF.
Modules	log2_FC	p value	fdr	Direction
M00047-Creatine pathway	-1.55818	0.00498313	0.0430361	Decreased
M00072-N-glycosylation by oligosaccharyltransferase	-1.45427	0.00284953	0.0312352	Decreased
M00090-Phosphatidylcholine (PC) biosynthesis, choline => PC	-1.16183	0.00881209	0.0545966	Decreased
M00091-Phosphatidylcholine (PC) biosynthesis, PE => PC	-1.63142	0.00206156	0.0251588	Decreased
M00309-Non-phosphorylative Entner-Doudoroff pathway, gluconate/galactonate => glycerate	-1.99831	0.000553458	0.0131446	Decreased
M00356-Methanogenesis, methanol => methane	-1.39626	0.000426552	0.0110516	Decreased
M00422-Acetyl-CoA pathway, CO2 => acetyl-CoA	-1.47116	0.0110975	0.0654749	Decreased
M00563-Methanogenesis, methylamine/dimethylamine/trimethylamine => methane	-1.47227	0.000239647	0.00720638	Decreased
M00567-Methanogenesis, CO2 => methane	-1.30091	0.000866035	0.0154263	Decreased
M00596-Dissimilatory sulfate reduction, sulfate => H2S	-2.42468	0.00458585	0.0428737	Decreased
M00798-dTDP-L-mycarose biosynthesis	-1.22741	9.17727e-05	0.0043592	Decreased
M00799-dTDP-L-oleandrose biosynthesis	-1.22741	9.17727e-05	0.0043592	Decreased
M00800-dTDP-L-megosamine biosynthesis	-1.13911	0.0001411	0.00502668	Decreased
M00801-dTDP-L-olivose biosynthesis	-1.256	1.9116e-05	0.00181602	Decreased
M00802-dTDP-D-forosamine biosynthesis	-1.27902	1.9116e-05	0.00181602	Decreased
M00803-dTDP-D-angolosamine biosynthesis	-1.13911	0.0001411	0.00502668	Decreased
M00872-O-glycan biosynthesis, mannose type (core M3)	-2.48644	1.60675e-05	0.00181602	Decreased
M00875-Staphyloferrin B biosynthesis, L-serine => staphyloferrin B	-2.34778	0.000829888	0.0154263	Decreased
M00876-Staphyloferrin A biosynthesis, L-ornithine => staphyloferrin A	-1.3077	0.00842147	0.0545598	Decreased
M00916-Pyridoxal-P biosynthesis, R5P + glyceraldehyde-3P + glutamine => pyridoxal-P	-1.6083	0.000722808	0.0154263	Decreased
M00921-Cyclooctatin biosynthesis, dimethylallyl-PP + isopentenyl-PP => cyclooctatin	-1.91492	0.00872525	0.0545966	Decreased
M00949-Staphylopine biosynthesis, L-histidine => staphylopine	-2.33518	0.00828011	0.0545598	Decreased
AR, allograft rejection; EF, event-free.

## Sheet: Supplementary Table 9
Supplementary Table 9, Differential abundance of gut microbiome modules between PI and EF.
Modules	log2_FC	p value	fdr	Direction
M00356-Methanogenesis, methanol => methane	-1.31797	0.000964522	0.0848349	Decreased
M00563-Methanogenesis, methylamine/dimethylamine/trimethylamine => methane	-1.2148	0.00160795	0.0916532	Decreased
M00567-Methanogenesis, CO2 => methane	-1.23013	0.00119067	0.0848349	Decreased
M00798-dTDP-L-mycarose biosynthesis	-1.4959	0.00339782	0.096838	Decreased
M00799-dTDP-L-oleandrose biosynthesis	-1.4959	0.00339782	0.096838	Decreased
M00801-dTDP-L-olivose biosynthesis	-1.37715	0.00277522	0.096838	Decreased
M00802-dTDP-D-forosamine biosynthesis	-1.39998	0.00277522	0.096838	Decreased
M00947-D-Arginine racemization, D-arginine => L-arginine	1.96713	0.00258983	0.096838	Increased
PI, Pulmonary infection; EF, event-free.

[truncated: 9 more sheets: Supplementary Table 10, Supplementary Table 11, Supplementary Table 12, Supplementary Table 13, Supplementary Table 14, Supplementary Table 15, Supplementary Table 16, Supplementary Table 17, Supplementary Table 18]
